# Supplementary material for: The Vertebrate Genomes Project Phase I: A global reference genome resource
Source: bioRxiv. 2026 Jun 25:2026.06.24.732306. Preprint. [Version 1] doi: 10.64898/2026.06.24.732306 (PMC13320880; doi:10.64898/2026.06.24.732306)
Supplement: Supplement 4 [file media-4.xlsx]

## Sheet: Index
Supplementary Tables
Supplementary Table 1. VGP Phase I extended species list.
Supplementary Table 2. VGP Phase I ordinal target list and completion status.
Supplementary Table 3. Phase I species-selection criteria, ordinal-lineage definitions and summaries.
Supplementary Table 4. Time trees used to date ordinal divergence times.
Supplementary Table 5. Attempted sequencing, failed collections, and missing ordinal lineages.
Supplementary Table 6. Comparator GenBank assemblies used for quality comparisons.
Supplementary Table 7. Karyotype and scaffotype concordance.
Supplementary Table 8. Compleasm/BUSCO gene-completeness and frameshift metrics.
Supplementary Table 9. Transcriptomic evidence used in the genome annotation process
Supplementary Table 10. BUSCO gene-completeness computed on VGP and non-VGP proteomes
Supplementary Table 11. ROADIES tree and whole-genome alignment resources.
Supplementary Table 12. Protein-coding gene architecture summary.
Supplementary Table 13. Pseudogene, retrocopy, orthology, and selection summaries.
Supplementary Table 14. Repeat and k-mer spectrum summaries.
Supplementary Table 15. Telomere annotation summaries.
Supplementary Table 16. RDNA median length summaries.
Supplementary Table 17. VRMOD cis-regulatory module predictions.
Supplementary Table 18. Promoter methylation species set and summary metrics.
Supplementary Table 19. Sex chromosome systems identified within the data freeze.
Supplementary Table 20. AGORA and DESCHRAMBLER ancestral chromosome reconstruction outputs.
Supplementary Table 21. Hi-C 3D genome folding classifications.
Supplementary Table 22. Numbers of gene families with originations, losses and containing gene duplications, by branch.
Supplementary Table 23. Enrichment of gene ontology terms (GO) in chicken genes duplicated in the ancestor of all birds.
Supplementary Table 24. Time-calibrated phylogeny and calibration points for miRNA analyses.
Supplementary Table 25. MiRNA family presence/absence matrix.
Supplementary Table 26. MiRNA family gains and losses by branch.
Supplementary Table 27. Immunoglobulin locus calls and V-gene counts.
Supplementary Table 28. FOXP2 and NOVA1 amino acid substitutions in 577way genome-wide alignment.
Supplementary Table 29. FOXP2 amino acid substitutions in 299-way gene-wide alignment.
Supplementary Table 30. NOVA1 amino acid substitution in 299-way gene-wide alignment.
Supplementary Table 31. PVALB gene analysis.
Supplementary Table 32. Cancer gene analysis.
Supplementary Table 33. SNV, indel, SV heterozygosity, and conservation-status summaries.
Supplementary Table 34. Summary statistics of ROH analyses.
Supplementary Table 35. Previous studies using VGP genomes.

## Sheet: Supplementary Table 1
Supplementary Table 1. VGP Phase I extended 816 species list.
Targeted lineages are altenately shaded in light orange and light blue (Columns A to J). Status of lineage representative sequenced is in Column N: 1 no sample; 2 sample acquired; 3 in progress; 4 complete high-quality genome; 5, complete T2T genome
Order	Lineage	Extended Lineage	Superorder	Targeted lineages (>50 MYA divergence times)	Family Scientific Name	Orders English Name	MYA div closest ordinal relative	# extant species/order	# species/order sequenced	Scientific Name	English Name	NCBI taxon ID	Status	Assembly ID	Assembly ID main haplotype	Accession # for main haplotype	RefSeq annotation main haplotype	UCSC Browser main haplotype	Sex chromosomes main haploptype	Assembly IDs other high-quality haplotypes	Accession #s other high-quality haplotypes	Assembly IDs alternate haplotypes	Accession #s alternate haplotypes	Mitochondria high-quality assembly	SRA VGP transcriptome	SRA other transcriptome	Assembly tech	# contigs	# scaffolds	Assembly Size	QV	sex	IUCN (2016-2024)	CITES	Main project	Second project	Primary contact	Other contacts	Primary Funding	Initial Publication
m1	Mammals	Mammals	Afrotheria	Proboscidea	Elephantidae	Elephants	62.97	3	2	Elephas maximus indicus	Asian elephant	9783	4	mEleMax1	mEleMax1.hap1	GCA_051911825.1	GCF_024166365.1	GCA_051911825.1	Has X and Y	mEleMax1.hap2	GCA_051911805.1			CM123153.1	PRJNA844231		HiFi, Hifiasm Hi-C phasing	186	103	3377912597		M	Endangered		VGP	Colossal	Camila Mazzoni <mazzoni@izw-berlin.de>	Ben Lamm <ben@colossal.com>	University of Turku, Colossal
m1	Mammals	Mammals	Afrotheria	Proboscidea	Elephantidae	Elephants	62.97			Loxodonta africana	African elephant	9785		mLoxAfr1	mLoxAfr1.hap2	GCA_030014295.1	GCF_030014295.1	GCF_030014295.1	Has X and Y	mLoxAfr1.hap1	GCA_030020305.1			CM057448.1		SRX16844417;SRX16844418;SRX16844419;SRX16844640;SRX16844641;SRX16844642;SRX16872535;SRX16872536;SRX16872537;SRX16872783	HiFi, Hifiasm Hi-C phasing	1111	880	3540893228		M	Endangered		VGP	Colossal	Ben Lamm <ben@colossal.com>	Erich Jarvis <ejarvis@rockefeller.edu>	Colossal
m2	Mammals	Mammals	Afrotheria	Hyracoidea	Procaviidae	Hyraxes	62.97	4	1	Heterohyrax brucei	yellow-spotted rock hyrax	77598	4	mHetBru1	mHetBru1.pri	GCA_028571685.1	GCA_028571685.1-GB_2026_01_08	GCA_028571685.1-GB_2026_01_08	Has X and Y			mHetBru1.alt	GCA_028571665.1				HiFi, Hifiasm solo	338	62	3488059404		M	Least Concern		VGP		Gene Myers <gene@mpi-cbg.de>	Camila Mazzoni <mazzoni@izw-berlin.de>	Max Planck Society
m3	Mammals	Mammals	Afrotheria	Sirenia	Dugongidae	Dugongs	64	4	2	Dugong dugon	dugong	29137	4	mDugDug1	mDugDug1.hap1	GCA_030035585.1	GCA_030035585.1-GB_2025_10_02	GCA_030035585.1-GB_2025_10_02	Has X only	mDugDug1.hap2	GCA_030020955.1						HiFi, Hifiasm Hi-C phasing	198	294	3158488110		F	Endangered		VGP		Beth Shapiro <bashapiro@ucsc.edu>	Federica DiPalma <Federica.Di-Palma@earlham.ac.uk>	Beth Shapiro and Federica DiPalma
m3	Mammals	Mammals	Afrotheria	Sirenia	Trichechidae	Manetees	64			Trichechus inunguis	Amazon manatee	9777		mTriInu1	mTriInu1.hap2	GCA_046562895.1	GCA_046562895.1-GB_2025_09_06	GCA_046562895.1-GB_2025_09_06	Has X and Y	mTriInu1.hap1	GCA_046562985.1						HiFi, Hifiasm Hi-C phasing	695	401	3320339069		M	Vulnerable		Amazoomics : Genomics of Brazilian Biodiversity		Alexandre Aleixo <alexandre.aleixo@itv.org>	Sibelle Vilaca <sibelle.vilaca@itv.org>	Vale
m4	Mammals	Mammals	Afrotheria	Macroscelidea	Macroscelididae	Elephant shrews	75	17	1	Rhynchocyon petersi	black and rufous elephant shrew	320637	4	mRhyPet1	mRhyPet1.hap1	GCA_043290085.1	GCA_043290085.1-GB_2025_12_03	GCA_043290085.1-GB_2025_12_03	Has X and Y	mRhyPet1.hap2	GCA_043290065.1			CM091805.1			HiFi, Hifiasm Hi-C phasing	1238	468	5620354054		M	Least Concern		VGP		Erich Jarvis <ejarvis@rockefeller.edu>	Susie Bartlett <sbartlett@wcs.org>	HHMI
m5	Mammals	Mammals	Afrotheria	Tenrecidae	Oryzorictinae	Tenrecs	64	30	1	Tenrec ecaudatus	tailless tenrec	94439	4	mTenEca1	mTenEca1.hap1	GCA_050624435.1	GCF_050624435.1	GCF_050624435.1	Has X and Y	mTenEca1.hap2	GCA_050624465.1				PRJNA1270731		HiFi, Hifiasm Hi-C phasing	2355	2180	3922859826		M	Least Concern		VGP		Erich Jarvis <ejarvis@rockefeller.edu>	Ryan Langlois<langlois@umn.edu>	HHMI
m6	Mammals	Mammals	Afrotheria	Afrosoricida	Chrysochloridae	Golden moles	64	21	1	Amblysomus hottentotus	hottentot golden mole	9391	4	mAmbHot1	mAmbHot1.hap1	GCA_054824725.1		GCA_054824725.1	unable to curate	mAmbHot1.hap2	GCA_054824785.1						HiFi, Hifiasm Hi-C phasing	2993	2596	6258849839		M	Least Concern		VGP		Erich Jarvis <ejarvis@rockefeller.edu>	Adam Ferguson<aferguson@fieldmuseum.org>	HHMI
m7	Mammals	Mammals	Afrotheria	Tubulidentata	Orycteropodidae	Aardvark	76	1	1	Orycteropus afer	aardvark	9818	4	mOryAfe1	mOryAfe1.hap1	GCA_054668785.1		GCA_054668785.1	Has X and Y	mOryAfe1.hap2	GCA_054668755.1			CM138765.1		SRX4745740	HiFi, Hifiasm Hi-C phasing	474	353	4714243411		M	Least Concern		VGP		Erich Jarvis <ejarvis@rockefeller.edu>		HHMI
m8	Mammals	Mammals	Xenarthra	Pilosa-Vermilingua	Myrmecophagidae	Anteaters	55	4	1	Tamandua tetradactyla	Southern tamandua	48850	4	mTamTet1	mTamTet1.pri	GCA_023851605.1	GCF_023851605.1	GCF_023851605.1	Has X and Y			mTamTet1.alt	GCA_023853755.1	CM043432.1			CLR I, FALCON unzip	1162	201	3205741135		M	Least Concern		VGP		Camila Mazzoni <mazzoni@izw-berlin.de>	Marcela Uliano-Silva <mu2@sanger.ac.uk>	Max Planck Society
m9	Mammals	Mammals	Xenarthra	Pilosa-Folivora	Megalonychidae	Sloths	55	6	1	Choloepus didactylus	Linnaeus's two-toed sloth	27675	4	mChoDid1	mChoDid1.pri	GCA_015220235.1	GCF_015220235.1	GCF_015220235.1	Has X and Y			mChoDid1.alt	GCA_015220265.1	AY960980.1	PRJNA516733 two different data sets named differently	SRX6800432;SRX6800433;SRX6800434;SRX6800435;SRX8148218;SRX8148219;SRX8148220;SRX8148221;SRX8148222;SRX8148223	CLR I, FALCON unzip	1385	146	3214702648		M	Least Concern		VGP		Camila Mazzoni <mazzoni@izw-berlin.de>	Marcela Uliano-Silva <mu2@sanger.ac.uk>	Marie Skłodowska-Curie Fellowship, Max Planck Society
m10	Mammals	Mammals	Xenarthra	Cingulata	Dasypodidae	Armadillos	67	21	1	Dasypus novemcinctus	nine-banded armadillo	9361	4	mDasNov1	mDasNov1.1.hap2	GCA_030445035.2	GCF_030445035.2	GCF_030445035.2	Has X and Y	mDasNov1.hap1	GCA_030445055.2				SRA SRR24630298	SRX7355008;SRX7355009;SRX7355010;SRX7355011;SRX7355012;SRX7355013;SRX7355014;SRX7355015;SRX7355016;SRX7355017	HiFi, Hifiasm Hi-C phasing	1338	545	3610534858		M	Least Concern		VGP	BRAIN	Ed Lein <edl@alleninstitute.org>	Erich Jarvis <ejarvis@rockefeller.edu>	Allen Institute
m11	Mammals	Mammals	Supraprimates	Primates (Catarrhines)	Hominidae	Apes & Old World monkeys	30	160	9	Homo sapiens	human	9606	5	T2T-CHM13v2.0	T2T-CHM13v2	GCA_009914755.4	GCF_009914755.1	GCA_009914755.4	Has X and Y	mHomSap3.pat, mHomSap3.mat, GRCh38.p14	GCA_016700455.2, GCA_016695395.2, GCF_000001405.40						HiFi, ONT, Verkko	24	24	3117275501		M	Least Concern		VGP	HPRC	Adam Phillippy <adam.phillippy@nih.gov>	Erich Jarvis <ejarvis@rockefeller.edu>	NIH	PMID: 35357919
m11	Mammals	Mammals	Supraprimates	Primates (Catarrhines)	Hominidae	Apes & Old World monkeys	30			Pan troglodytes	chimpanzee	9598		mPanTro3	mPanTro3.hap1	GCA_028858775.3	GCF_028858775.2	GCF_028858775.2	Has X and Y	mPanTro3.hap2	GCA_028858805.2			D38113.1		SRX20102265;SRX20102266;SRX20102267;SRX20102268;SRX20102269;SRX20102270;SRX20102271;SRX20102272;SRX20102273;SRX20102274	HiFi, ONT, Verkko + Hi-C phasing	26	26	3177756316		M	Endangered		T2T		Evan Eichler <ee3@uw.edu>	Adam Phillippy <adam.phillippy@nih.gov>	NIH	PMID: 39131277
m11	Mammals	Mammals	Supraprimates	Primates (Catarrhines)	Hominidae	Apes & Old World monkeys	30			Pan paniscus	bonobo	9597		mPanPan1	mPanPan1.pri	GCA_029289425.3	GCF_029289425.2	GCA_029289425.3	Has X and Y					CM055497.2		ERX6700457;SRX18280098;SRX18797586;SRX18797587	HiFi, ONT, Verkko trio	37	31	3244905271		M	Endangered		T2T		Evan Eichler <ee3@uw.edu>	Adam Phillippy <adam.phillippy@nih.gov>	NIH	PMID: 39131277
m11	Mammals	Mammals	Supraprimates	Primates (Catarrhines)	Hominidae	Apes & Old World monkeys	30			Gorilla gorilla 9595	gorilla	9595		mGorGor1	mGorGor1.pri	GCA_029281585.3	GCF_029281585.2	GCA_029281585.3	Has X and Y					CM082747.1		ERX11571544;ERX11571572;ERX11571582;ERX11571586;ERX11571587	HiFi, ONT, Verkko trio	26	26	3545850631		M	Critically Endangered		T2T		Evan Eichler <ee3@uw.edu>	Adam Phillippy <adam.phillippy@nih.gov>	NIH	PMID: 39131277
m11	Mammals	Mammals	Supraprimates	Primates (Catarrhines)	Hominidae	Apes & Old World monkeys	30			Pongo abelii	Sumatran orangutan	9601		mPonAbe1	mPonAbe1.hap1	GCA_028885655.3	GCF_028885655.2	GCF_028885655.2	Has X and Y	mPonAbe1.hap2	GCA_028885685.2			X97707.1			HiFi, ONT, Verkko trio	40	29	3259853530		M	Critically Endangered		T2T		Evan Eichler <ee3@uw.edu>	Adam Phillippy <adam.phillippy@nih.gov>	NIH	PMID: 39131277
m11	Mammals	Mammals	Supraprimates	Primates (Catarrhines)	Hominidae	Apes & Old World monkeys	30			Pongo pygmaeus	Bornean orangutan	9600		mPonPyg2	mPonPyg2.hap1	GCA_028885625.3	GCF_028885625.2	GCF_028885625.2	Has X and Y	mPonPyg2.hap2	GCA_028885525.2			D38115.1		SRX13828949;SRX13828951;SRX13828952;SRX13828953;SRX13828954;SRX13828955;SRX13828956;SRX13828957;SRX13828958;SRX13828959	HiFi, ONT, Verkko + Hi-C phasing	33	25	3220935163		M	Critically Endangered		T2T		Evan Eichler <ee3@uw.edu>	Adam Phillippy <adam.phillippy@nih.gov>	NIH	PMID: 39131277
m11	Mammals	Mammals	Supraprimates	Primates (Catarrhines)	Hylobatidae	Apes & Old World monkeys	30			Symphalangus syndactylus	siamang gibbon	9590		mSymSyn1	mSymSyn1.hap1	GCA_028878055.3	GCF_028878055.3	GCF_028878055.3	Has X and Y	mSymSyn1.hap2	GCA_028878085.3			AB504750.1		SRX5506079;SRX5506080	HiFi, ONT, Verkko + Hi-C phasing	27	27	3262904224		M	Endangered		T2T		Evan Eichler <ee3@uw.edu>	Adam Phillippy <adam.phillippy@nih.gov>	NIH	PMID: 39131277
m11	Mammals	Mammals	Supraprimates	Primates (Catarrhines)	Cercopithecidae	Apes & Old World monkeys	30			Macaca fascicularis	crab-eating macaque	9541		T2T-MFA8v1.1	mMacFas1.hap1	GCA_037993035.2	GCF_037993035.2-RS_2025_03	GCF_037993035.2-RS_2025_03	Has X and Y								Verkko HiFi + ONT	22	22	3060038958		F	Endangered		T2T		Evan Eichler <ee3@uw.edu>	Yafei Mao <yafmao@sjtu.edu.cn>	National Natural Science Foundation of China	PMID: 40011769
m11	Mammals	Mammals	Supraprimates	Primates (Catarrhines)	Cercopithecidae	Apes & Old World monkeys	30			Macaca nemestrina	pig-tailed macaque	9545		mMacNem1	mMacNem1.hap1	GCA_043159975.1	GCF_043159975.1	GCF_043159975.1	Has X and Y	mMacNem1.hap2	GCA_043161795.1			CM091553.1		SRX20928350;SRX20928351;SRX20928352;SRX20928353;SRX20928354;SRX20928355;SRX20928356;SRX20928357;SRX20928358;SRX20928359	HiFi, Hifiasm Hi-C phasing	621	22	3116288670		M	Endangered		Allen Institute		Trygve Bakken <trygveb@alleninstitute.org>	Erich Jarvis <ejarvis@rockefeller.edu>	Allen Institute
m12	Mammals	Mammals	Supraprimates	Primates (Platyrrhines)	Cebidae	New World Monkeys	30	132	6	Callithrix jacchus	common marmoset	9483	5	mCalJac2	mCalJac2.pri	GCA_049354715.1	GCF_049354715.1	GCF_049354715.1	Has X and Y	mCalJac1.pat, mCalJac1.mat	GCA_049354655.1, GCA_011100555.2, GCA_011078405.1				PRJNA516733	SRX19907339;SRX19907342	RSII, ONT, Verkko	27	24	2933409465		M	Least Concern		VGP		Benedict Paten <bpaten@ucsc.edu>	Erich Jarvis <ejarvis@rockefeller.edu>	Strategic Priority Research Program of the Chinese Academy of Sciences, HHMI	PMID: 33910227
m12	Mammals	Mammals	Supraprimates	Primates (Platyrrhines)	Cebidae	New World Monkeys	30			Saimiri boliviensis	Bolivian squirrel monkey	27679		mSaiBol1	mSaiBol1.pri	GCA_048565385.1	GCF_048565385.1	GCF_048565385.1	Has X and Y			mSaiBol1.alt	GCA_048565415.1	CM109032.1			HiFi, Hifiasm solo	135	62	2747459968		M	Least Concern		Allen Institute		Trygve Bakken <trygveb@alleninstitute.org>	Erich Jarvis <ejarvis@rockefeller.edu>	Allen Institute
m12	Mammals	Mammals	Supraprimates	Primates (Platyrrhines)	Cebidae	New World Monkeys	30			Saguinus oedipus	cotton-top tamarin	9490		mSagOed1	mSagOed1.hap1	GCA_054851365.1		GCA_054851365.1	Has X and Y	mSagOed1.hap2	GCA_054851435.1						HiFi, Hifiasm Hi-C phasing	2763	2111	3219013123		M	Critically Endangered		VGP	Bronx Zoo	Erich Jarvis <ejarvis@rockefeller.edu>	Andrew Carroll<awcarroll@google.com>	Google
m12	Mammals	Mammals	Supraprimates	Primates (Platyrrhines)	Cebidae	New World Monkeys	30			Leontopithecus rosalia	golden lion tamarin	30588		mLeoRos1	mLeoRos1.hap1	GCA_054824895.1		GCA_054824895.1	Has X and Y	mLeoRos1.hap2	GCA_054824955.1			CM139544.1			HiFi, Hifiasm Hi-C phasing	743	429	3095545363		M	Endangered		VGP	Bronx Zoo	Erich Jarvis <ejarvis@rockefeller.edu>	Andrew Carroll<awcarroll@google.com>	Google
m13	Mammals	Mammals	Supraprimates	Primates (Tarsiiformes)	Tarsiidae	Tarsiers	66	14	1	Carlito syrichta	Philippine tarsier	1868482	4	mCarSyr1	mCarSyr1.hap1					mCarSyr1.hap2						SRX392847							Threatened		VGP		Erich Jarvis <ejarvis@rockefeller.edu>	Paul Hime <paul.hime@wustl.edu>	HHMI
m14	Mammals	Mammals	Supraprimates	Primates (Lorisoidea)	Lorisoidea	Loris, Galagos	55	34	1	Nycticebus coucang	sunda slow loris	9470	4	mNycCou1	mNycCou1.pri	GCA_027406575.1	GCF_027406575.1	GCF_027406575.1	Has X and Y			mNycCou1.alt	GCA_027406535.1	None		ERX1403344;SRX104348;SRX104353;SRX104359;SRX104786	HiFi, Hifiasm solo	302	84	2917154053		M	Vulnerable		VGP		Erich Jarvis <ejarvis@rockefeller.edu>	Oliver Ryder <oryder@ucsd.edu>	HHMI
m15	Mammals	Mammals	Supraprimates	Primates (Lemuriformes)	Lemuroidea	Lemurs	55	101	1	Lemur catta	ring-tailed lemur	9447	4	mLemCat1	mLemCat1.pri	GCA_020740605.1	GCF_020740605.2	GCF_020740605.2	Has X and Y			mLemCat1.alt	GCA_020740595.1	CM036502.1		ERX1403305;SRX270664;SRX270665;SRX724899	HiFi, Hifiasm solo	395	185	2245601549		M	Endangered		VGP		Tomas Marques-Bonet <tomas.marques@upf.edu>	Marc Palmada Flores <marc.palmada@upf.edu>	"la Caixa" Foundation, European Union's Horizon 2020, HHMI	PMID: 35365833
m16	Mammals	Mammals	Supraprimates	Dermoptera	Cynocephalidae	Colugos	80	2	1	Cynocephalus volans	Philippine flying lemur	110931	4	mCynVol1	mCynVol1.pri	GCA_027409185.1	GCF_027409185.1	GCF_027409185.1	Has X and Y			mCynVol1.alt	GCA_027409165.1	CM050047.1		SRX21609207	HiFi, Hifiasm solo	246	130	2814418120		M	Least Concern		VGP		Felix Grew <fgrewe@fieldmuseum.org>	Erich Jarvis <ejarvis@rockefeller.edu>	HHMI
m17	Mammals	Mammals	Supraprimates	Rodentia (Erethizontidae)	Erethizontidae	Porcupines	60	29	1	Erethizon dorsatum	North American porcupine	34844	4	mEreDor1	mEreDor1.pri	GCA_028451465.1	GCA_028451465.1-GB_2025_12_01	GCA_028451465.1-GB_2025_12_01	Has X and Y			mEreDor1.alt	GCA_028500835.1	CM051845.1		SRX2170058;SRX2170059	CLR I, FALCON unzip	393	116	2432147792		M	Least Concern		VGP		Felix Grew <fgrewe@fieldmuseum.org>	Bruce Patterson <bpatterson@fieldmuseum.org>	HHMI
m18	Mammals	Mammals	Supraprimates	Rodentia (Ctenodactylidae)	Ctenodactylidae	Gundis, Squirrel-rat	60	2	1	Ctenodactylus gundi	common gundi	10166	4	mCteGun2	mCteGun2.hap1	GCA_048771875.1	GCA_048771875.1-GB_2025_08_12	GCA_048771875.1-GB_2025_08_12	Has X only	mCteGun2.hap2	GCA_048771865.1					ERX10650054;ERX10650055;ERX10650056;ERX10650057;ERX10650058;ERX10650059;ERX10650060;ERX10650061;ERX10650062;ERX10650063	HiFi, Hifiasm Hi-C phasing	652	535	2184404205		F	Least Concern		VGP		Erich Jarvis <ejarvis@rockefeller.edu>	Christopher Conroy <ondatra@berkeley.edu>	HHMI
m19	Mammals	Mammals	Supraprimates	Rodentia (Gliridae)	Gliridae	Dormice	60	29	1	Muscardinus avellanarius	common dormouse	39082	4	mMusAve1	mMusAve1.pri	GCA_963383645.1		GCA_963383645.1	Has X and Y			mMusAve1.alt	GCA_963383665.1	OY726581.1			HiFi, Hifiasm solo	2018	213	2497520702		M	Least Concern		VGP		Astrid Böhne <a.boehne@leibniz-lib.de>	Mark Blaxter <mb35@sanger.ac.uk>	Wellcome Trust	PMID: 38911281
m20	Mammals	Mammals	Supraprimates	Rodentia (Sciuridae)	Sciuridae	Squirrels, Chipmunks	55	285	8	Sciurus vulgaris	Eurasian red squirrel	55149	4	mSciVul1.2	mSciVul1.2.pri	GCA_902686455.2		GCA_902686455.2	Has X and Y			mSciVul1.2.alt	GCA_902685485.1	LR822068.1		SRX2170036;SRX2170037;SRX2170038	CLR I, FALCON unzip	1808	639	2878607543		M	Least Concern		Sanger 25G		Mark Blaxter <mb35@sanger.ac.uk>	Richard Durbin <rd@sanger.ac.uk>	Wellcome Trust	PMID: 32587897
m20	Mammals	Mammals	Supraprimates	Rodentia (Sciuridae)	Sciuridae	Squirrels, Chipmunks	55			Sciurus carolinensis	grey squirrel	30640		mSciCar1	mSciCar1.2.pri	GCA_902686445.2	GCF_902686445.1	GCA_902686445.2	Has X and Y			mSciCar1.2.alt	GCA_902685475.1				CLR I, FALCON unzip	2576	752	2815397268		M	Least Concern		Sanger 25G		Mark Blaxter <mb35@sanger.ac.uk>	Richard Durbin <rd@sanger.ac.uk>	Wellcome Trust	PMID: 33215047
m20	Mammals	Mammals	Supraprimates	Rodentia (Sciuridae)	Sciuridae	Squirrels, Chipmunks	55			Urocitellus parryii	Arctic ground squirrel	9999		mUroPar1	mUroPar1.hap1	GCA_045843805.1	GCF_045843805.1-RS_2025_11	GCF_045843805.1-RS_2025_11	Has X and Y	mUroPar1.hap2	GCA_045843765.1			CM099878.1			HiFi, Hifiasm Hi-C phasing	3223	18	2935776410		M	Least Concern		Allen Institute		Trygve Bakken <trygveb@alleninstitute.org>	Erich Jarvis <ejarvis@rockefeller.edu>	Allen Institute, HHMI
m20	Mammals	Mammals	Supraprimates	Rodentia (Sciuridae)	Sciuridae	Squirrels, Chipmunks	55			Spermophilus citellus	European ground squirrel	9997		mSpeCit3	mSpeCit3.pri	GCA_964194105.1		GCA_964194105.1	Has X only			mSpeCit3.alt	GCA_964194095.1	OZ077398.1			HiFi, Hifiasm solo	1934	498	3090049053		F	Endangered		ERGA		Alexandros Triantafyllidis <atriant@bio.auth.gr>	Mark Blaxter <mb35@sanger.ac.uk>	Wellcome Trust	PMID: 40433625
m20	Mammals	Mammals	Supraprimates	Rodentia (Sciuridae)	Sciuridae	Squirrels, Chipmunks	55			Callospermophilus lateralis	golden-mantled ground squirrel	76772		mCalLat2	mCalLat2.hap1	GCA_048772815.1	GCF_048772815.1-RS_2025_09	GCF_048772815.1-RS_2025_09	Has X and Y	mCalLat2.hap2	GCA_048772825.1						HiFi, Hifiasm Hi-C phasing	9535	8087	4646974320		M	Least Concern		Cohen Lab		Paul Cohen <pcohen@rockefeller.edu>	Erich Jarvis <ejarvis@rockefeller.edu>	Rockefeller University
m20	Mammals	Mammals	Supraprimates	Rodentia (Sciuridae)	Sciuridae	Squirrels, Chipmunks	55			Marmota flaviventris	yellow bellied marmot	93162		mMarFla1	mMarFla1.hap1	GCA_047511675.1	GCF_047511675.1	GCF_047511675.1	Has X and Y	mMarFla1.hap2	GCA_047512175.1			CM105229.1			HiFi, Hifiasm Hi-C phasing	1143	813	2704651887		M	Least Concern		Cohen Lab		Paul Cohen <pcohen@rockefeller.edu>	Erich Jarvis <ejarvis@rockefeller.edu>	Rockefeller University
m20	Mammals	Mammals	Supraprimates	Rodentia (Sciuridae)	Sciuridae	Squirrels, Chipmunks	55			Ictidomys tridecemlineatus	thirteen-lined ground squirrel	43179		mIctTri1	mIctTri1.hap1	GCA_052094955.1	GCF_052094955.1	GCF_052094955.1	Has X and Y	mIctTri1.hap2	GCA_052094965.1			CM125502.1			HiFi, Hifiasm Hi-C phasing	6723	5279	3144977123		M	Least Concern		Cohen Lab		Paul Cohen <pcohen@rockefeller.edu>	Erich Jarvis <ejarvis@rockefeller.edu>	Rockefeller University
m20	Mammals	Mammals	Supraprimates	Rodentia (Sciuridae)	Sciuridae	Squirrels, Chipmunks	55			Tamiasciurus hudsonicus	American red squirrel	10009		mTamHud3	mTamHud3.hap1	GCA_057657825.1		GCA_057657825.1	Has X only	mTamHud3.hap2, mTamHud2.hap1, mTamHud2.hap2	GCA_057657875.1, GCA_057930835.1, GCA_057931055.1			CM172932.1			HiFi, Hifiasm Hi-C phasing	331	140	5720222450		F	Least Concern		Longevity Consortium		Richard Miller <millerr@umich.edu>	Erich Jarvis <ejarvis@rockefeller.edu>	National Institute of Aging
m21	Mammals	Mammals	Supraprimates (Euarchontoglires)	Rodentia (Aplodontiidae)	Aplodontiidae	Mountain Beaver	55	1	1	Aplodontia rufa	mountain beaver	51342	3																				Least Concern
m22	Mammals	Mammals	Supraprimates (Euarchontoglires)	Rodentia (Muridae)	Muridae	Mice, Rats	50	1300	7	Acomys russatus	golden spiny mouse	60746	4	mAcoRus1	mAcoRus1.pri	GCA_903995435.1	GCF_903995435.1	GCF_903995435.1	Has X only			Not provided				ERX9827169;ERX9827170;ERX9827171;ERX9827172;ERX9827173;ERX9827174;SRX13395815;SRX13395816;SRX13395817;SRX13395818	CLR, FALCON unzip	1502	623	2301522284		F	Least Concern		VGP		Thomas Keane <tk2@ebi.ac.uk>	Richard Durbin <rd@sanger.ac.uk>	Wellcome Trust
m22	Mammals	Mammals	Supraprimates (Euarchontoglires)	Rodentia (Muridae)	Muridae	Mice, Rats	50			Apodemus sylvaticus	European woodmouse	10129		mApoSyl1	mApoSyl1.pri	GCA_947179515.1	GCF_947179515.1	GCF_947179515.1	Has X and Y			mApoSyl1.alt	GCA_947179525.1			ERX9439056;ERX9439057;ERX9439058;ERX9439059;ERX9439060;ERX9439061;ERX9439062;ERX9439063;ERX9439064;ERX9439065	HiFi, Hifiasm solo	1627	498	2889801511		M	Least Concern		DToL		Sarah C L Knowles <sarah.knowles@zoo.ox.ac.uk>	Mark Blaxter <mb35@sanger.ac.uk>	Wellcome Trust	PMID: 39099644
m22	Mammals	Mammals	Supraprimates (Euarchontoglires)	Rodentia (Muridae)	Muridae	Mice, Rats	50			Arvicanthis niloticus	Nile rat	61156		mArvNil1	mArvNil1.pat	GCA_011762505.3		GCA_011762505.3	Has X and Y			mArvNil1.mat	GCA_011750645.1		PRJNA516733	SRX18639742;SRX18639743;SRX18639744;SRX18639745;SRX18639746;SRX18639747;SRX18639748;SRX18639749;SRX18639750;SRX18639751	CLR, TrioCanu	3219	1595	2496761438		M	Least Concern		VGP		Yury Bukhman <YBukhman@morgridge.org>	Erich Jarvis <ejarvis@rockefeller.edu>	William K. Bowes Jr. Foundation, HHMI	PMID: 36344967
m22	Mammals	Mammals	Supraprimates (Euarchontoglires)	Rodentia (Muridae)	Muridae	Mice, Rats	50			Rattus norvegicus	Norway rat	10116		mRatNor1	mRatNor1.pri	GCA_015227675.2	GCF_015227675.2	GCF_015227675.2	Has X and Y			mRatNor1.alt	GCA_015244455.1	AY172581.1		SRX9572806;SRX9572807;SRX9572808;SRX9572809;SRX9572810;SRX9572811;SRX9572812;SRX9572813;SRX9572814;SRX9572815	CLR, FALCON unzip	757	176	2647915728		M	Least Concern		DToL		Kerstin Howe <kj2@sanger.ac.uk>	Mark Blaxter <mb35@sanger.ac.uk>	Wellcome Trust	PMID: 34660910
m22	Mammals	Mammals	Supraprimates (Euarchontoglires)	Rodentia (Muridae)	Muridae	Mice, Rats	50			Micromys minutus	European harvest mouse	13151		mMicMin1	mMicMin1.pri	GCA_963924665.1		GCA_963924665.1	Has X only			mMicMin1.alt	GCA_963924645.1	OZ004814.1			HiFi, Hifiasm solo	2914	894	2651787409		F	Least Concern		DToL		Mark Blaxter <mb35@sanger.ac.uk>	Michelle F O'Brien <michelle.obrien@wwt.org.uk>	Wellcome Trust	PMID: 39411465
m22	Mammals	Mammals	Supraprimates (Euarchontoglires)	Rodentia (Muridae)	Muridae	Mice, Rats	50			Mus musculus	house mouse	10090		mMusMuc1.1	mMusMuc1.pri	GCA_949316315.1		GCA_949316315.1	Has X only			mMusMuc1.alt	GCA_949316305.1	OX439034.1			HiFi, Hifiasm solo	280	179	2770968735		F	Least Concern		DToL		Mark Blaxter <mb35@sanger.ac.uk>		Wellcome Trust
m22	Mammals	Mammals	Supraprimates (Euarchontoglires)	Rodentia (Muridae)	Muridae	Mice, Rats	50			Acomys minous	Crete spiny mouse	83528		mAcoMin1	mAcoMin1.pri	GCA_964271855.5		GCA_964271855.5	Needs sex chr named								HiFi, Hifiasm solo	297	113	2350237540		F	Not evaluated		ERGA		William,W.		BGE
m59	Mammals	Mammals	Supraprimates (Euarchontoglires)	Rodentia (Cricetidae)	Cricetidae	Hamsters, New World rats & mice, muskrats, voles	50	681	9	Microtus pennsylvanicus	Eastern meadow vole	10058	4	mMicPen1	mMicPen1.hap1	GCA_037038515.1	GCF_037038515.1	GCF_037038515.1	Has X and Y	mMicPen1.hap2	GCA_037039175.1				PRJNA1273673	SRX9686736;SRX9686737;SRX9686738;SRX9686745;SRX9686752;SRX9686758;SRX9686759;SRX9686760;SRX9686761;SRX9686762	HiFi, Hifiasm Hi-C phasing	241	181	2369135991		M	Least Concern		VGP		Lauren O'Connell <loconnel@stanford.edu>	Erich Jarvis <ejarvis@rockefeller.edu>	Stanford
m59	Mammals	Mammals	Supraprimates (Euarchontoglires)	Rodentia (Cricetidae)	Cricetidae	Hamsters, New World rats & mice, muskrats, voles	50			Onychomys torridus	Southern grasshopper mouse	38674		mOncTor1	mOncTor1.pri	GCA_903995425.1	GCF_903995425.1	GCF_903995425.1	Has X only							ERX10911024;ERX10911025;ERX10911026;ERX10911029;ERX10911034;ERX1785503;ERX1785504;ERX1785505;ERX1785506;ERX1785507	CLR I, FALCON	5088	2949	2468394440		F	Least Concern		VGP		Thomas Keane <tk2@ebi.ac.uk>	Richard Durbin <rd@sanger.ac.uk>	Wellcome Trust
m59	Mammals	Mammals	Supraprimates (Euarchontoglires)	Rodentia (Cricetidae)	Cricetidae	Hamsters, New World rats & mice, muskrats, voles	50			Arvicola amphibius	European water vole	1047088		mArvAmp1	mArvAmp1.pri	GCA_903992535.2	GCF_903992535.2	GCF_903992535.2	Has X only			mArvAmp1.alt	GCA_903992525.1			SRX5914028;SRX5914029;SRX5914030;SRX5914031;SRX5914032;SRX5914033	CLR, FALCON unzip	1085	215	2297766297		F	Least Concern		Sanger 25G		Daniel Mead <da2@sanger.ac.uk>	Richard Durbin <rd@sanger.ac.uk>	Wellcome Trust	PMID: 35600244
m59	Mammals	Mammals	Supraprimates (Euarchontoglires)	Rodentia (Cricetidae)	Cricetidae	Hamsters, New World rats & mice, muskrats, voles	50			Chionomys nivalis	European snow vole	269649		mChiNiv1	mChiNiv1.pri	GCA_950005125.1	GCF_950005125.1	GCF_950005125.1	Has X and Y			mChiNiv1.alt	GCA_950005115.1			ERX10349547;SRX17979308;SRX17979309	HiFi hifiasm, solo	358	161	2393406913		M	Least Concern		ERGA		Mark Blaxter <mb35@sanger.ac.uk>	Franc Janžekovič <franc.janzekovic@um.si>	Wellcome Trust	submitted; PMID: 41112847
m59	Mammals	Mammals	Supraprimates (Euarchontoglires)	Rodentia (Cricetidae)	Cricetidae	Hamsters, New World rats & mice, muskrats, voles	50			Peromyscus maniculatus sonoriensis	deer mouse	372063		mPerMan1	mPerMan1.pri	GCA_026229955.2	GCA_026229955.1-GB_2026_02_24	GCA_026229955.1-GB_2026_02_24	Has X and Y			mPerMan1.alt				SRX22077833;SRX22077834;SRX22077835;SRX22077836;SRX22077837;SRX22077838;SRX22077839;SRX22077840;SRX22077841;SRX22077842	HiFi hifiasm, solo	2109	1632	2828207836		M	Least Concern		CCGP		Bradley Shaffer <brad.shaffer@ucla.edu>	Chris J Conroy<ondatra@berkeley.edu>	State of California
m59	Mammals	Mammals	Supraprimates (Euarchontoglires)	Rodentia (Cricetidae)	Cricetidae	Hamsters, New World rats & mice, muskrats, voles	50			Peromyscus gossypinus allapaticola	Key Largo cotton mouse	42411		mPerGos1	mPerGos1.hap1	GCA_057877385.1		GCA_057877385.1	Has X and Y	mPerGos1.hap2	GCA_057877455.1			CM174857.1			HiFi, Hifiasm Hi-C phasing	572	463	2842823787		M	Least Concern		Revive & Restore		Ben Novak <ben@reviverestore.org>	Erich Jarvis <ejarvis@rockefeller.edu>	Revive & Restore
m59	Mammals	Mammals	Supraprimates (Euarchontoglires)	Rodentia (Cricetidae)	Cricetidae	Hamsters, New World rats & mice, muskrats, voles	50			Neotoma floridana smalli	Key Largo woodrat	42409		mNeoFlo1	mNeoFlo1.hap1	GCA_050000055.1		GCA_050000055.1	Has X and Y	mNeoFlo1.hap2	GCA_050000045.1			CM113812.1			HiFi, Hifiasm Hi-C phasing	1535	1381	3228206949		M	Least Concern		Revive & Restore	USFW	Ben Novak <ben@reviverestore.org>	Erich Jarvis <ejarvis@rockefeller.edu>	Revive & Restore
m59	Mammals	Mammals	Supraprimates (Euarchontoglires)	Rodentia (Cricetidae)	Cricetidae	Hamsters, New World rats & mice, muskrats, voles	50			Myodes glareolus	bank vole	447135		mMyoGla1	mMyoGla1.pri	GCA_982192425.1		GCA_982192425.1	Has X only			mMyoGla1.alt	GCA_982192455.1	OZ416253.1			HiFi hifiasm, solo	470	188	2585094733		F	Least Concern		DToL		Mark Blaxter <mb35@sanger.ac.uk>	Sarah C L Knowles <sarah.knowles@zoo.ox.ac.uk>	Wellcome Trust
m59	Mammals	Mammals	Supraprimates (Euarchontoglires)	Rodentia (Cricetidae)	Cricetidae	Hamsters, New World rats & mice, muskrats, voles	50			Oligoryzomys nigripes	black-footed pygmy rice rat	37017		mOliNig2	mOliNig2.hap1	GCA_057876635.1		GCA_057876635.1	Has X only	mOliNig2.hap2	GCA_057876665.1						HiFi, Hifiasm Hi-C phasing	440	130	2630952794		F	Least Concern		Individual		Colleen Beth Jonsson <cjonsson@uthsc.edu>	Erich Jarvis <ejarvis@rockefeller.edu>
m23	Mammals	Mammals	Supraprimates (Euarchontoglires)	Rodentia (Dipodidae)	Dipodidae	Jumping mice	50	50	2	Jaculus jaculus	Lesser Egyptian jerboa	51337	4	mJacJac1	mJacJac1.mat	GCA_020740685.1	GCF_020740685.1	GCF_020740685.1	Has X and Y	mJacJac1.pat	GCA_020740715.1					SRX19392342;SRX19392343;SRX19392344;SRX19392345;SRX19392346;SRX19392347;SRX19392348;SRX19392349;SRX19392350;SRX19392351	CLR II, TrioCanu	716	160	2863865261		M	Least Concern		VGP		Kim Cooper <kcooper@ucsd.edu>	Erich Jarvis <ejarvis@rockefeller.edu>	NIH, NIAMS
m23	Mammals	Mammals	Supraprimates (Euarchontoglires)	Rodentia (Dipodidae)	Dipodidae	Jumping mice	50			Zapus hudsonius preblei	Preble's meadow jumping mouse	289486		mZapHud1	mZapHud1.hap1	GCA_057945845.1		GCA_057945845.1	Has X and Y	mZapHud1.hap2, mZapHud2.hap1, mZapHud2.hap1	GCA_057945655.1, GCA_057945945.1, GCA_057945955.1						HiFi, Hifiasm Hi-C phasing	506	263	2466264645		M	Endangered		Revive & Restore		Ben Novak <ben@reviverestore.org>	Erich Jarvis <ejarvis@rockefeller.edu>	Revive & Restore
m24	Mammals	Mammals	Supraprimates (Euarchontoglires)	Rodentia (Anomaluridae)	Anomaluridae	African flying squirrels	55	7	1	Anomalurus derbianus	Lord Derby’s flying squirrel	2022012	4	mAnoDer1	mAnoDer1.hap1					mAnoDer1.hap2													Least Concern
m25	Mammals	Mammals	Supraprimates (Euarchontoglires)	Rodentia (Pedetidae)	Pedetidae	Springhares	55	2	1	Pedetes capensis	South African springhare	10023	3																				Least Concern		AfricaBP	VGP
m26	Mammals	Mammals	Supraprimates (Euarchontoglires)	Rodentia (Geomyoidea)	Geomyoidea	Gophers, Kangaroo rats	59	94	1	Thomomys bottae	Botta's pocket gopher	10013	4	mThoBot2	mThoBot2.hap1	GCA_031878675.1	GCA_031878675.1-GB_2025_08_01	GCA_031878675.1-GB_2025_08_01	Has X and Y	mThoBot2.hap2, mThoBot1.0.p	GCA_031878665.1, GCA_024803745.1	mThoBot1.0.a	GCA_024803775.1	CM063115.1			HiFi, Hifiasm Hi-C phasing	1405	630	2025650949		M	Least Concern		CCGP		Bradley Shaffer <brad.shaffer@ucla.edu>	Chris J Conroy<ondatra@berkeley.edu>	State of California
m27	Mammals	Mammals	Supraprimates (Euarchontoglires)	Rodentia (Castoridae)	Castoridae	Beavers	59	2	2	Castor canadensis	North American beaver	51338	4	mCasCan1	mCasCan1.hap1	GCA_047511655.2	GCF_047511655.1	GCA_047511655.2	Has X only	mCasCan1.hap2	GCA_047511605.1			CM105230.1	PRJNA1264479	SRX13395829;SRX13395830;SRX13395831;SRX13395832;SRX13396073;SRX13396074;SRX13396075;SRX13396076;SRX13396077;SRX13396078	HiFi, Hifiasm Hi-C phasing	362	181	2814832999		F	Least Concern		VGP		Erich Jarvis <ejarvis@rockefeller.edu>	Ryan Langlois <langlois@umn.edu>	HHMI
m27	Mammals	Mammals	Supraprimates (Euarchontoglires)	Rodentia (Castoridae)	Castoridae	Beavers	59	2		Castor fiber	Eurasian beaver	10185		mCasFib1	mCasFib1.pri	GCA_977036005.1		GCA_977036005.1	Has X and Y			mCasFib1.alt	GCA_977035955.1	OZ367093.1				464	227	2824180382		M	Least Concern		DToL		Mark Blaxter <mb35@sanger.ac.uk>	Simon Girling	Wellcome Trust
m28	Mammals	Mammals	Supraprimates (Euarchontoglires)	Lagomorpha (Leporidae)	Leporidae	Rabbits, Hares	49	60	1	Oryctolagus cuniculus	European rabbit	9986	4	mOryCun1	mOryCun1.pri	GCA_964237555.1	GCF_964237555.1	GCF_964237555.1	Has X only			mOryCun1.alt	GCA_964237575.1			SRX18647333;SRX18647334;SRX18647335;SRX18647336;SRX18647337;SRX18647338;SRX18647339;SRX18647340;SRX22051787;SRX22051788	Hifi, Hifiasm solo	2497	221	2804657419		F	Endangered		DToL		Mark Blaxter <mb35@sanger.ac.uk>	Michelle F O'Brien <michelle.obrien@wwt.org.uk>	Wellcome Trust
m29	Mammals	Mammals	Supraprimates (Euarchontoglires)	Lagomorpha (Ochotonidae)	Ochotonidae	Pikas	49	30	1	Ochotona princeps	American pika	9978	4	mOchPri1	mOchPri1.hap1	GCA_030435755.1	GCF_030435755.1	GCF_030435755.1	Has X and Y	mOchPri1.hap2	GCA_030435715.1						HiFi, Hifiasm Hi-C phasing	6296	5864	2555444530		M	Least Concern		VGP		Erich Jarvis <ejarvis@rockefeller.edu>	John Demboski <john.demboski@ucdenver.edu>	HHMI
m30	Mammals	Mammals	Supraprimates (Euarchontoglires)	Scandentia (Tupaiidae)	Tupaiidae	Treeshrews	63	19	1	Tupaia tana	large treeshrew	70687	4	mTupTan1	mTupTan1.pri	GCA_026018925.2	GCA_026018925.2-GB_2026_01_09	GCA_026018925.2-GB_2026_01_09	Has X and Y								CLR I, FALCON unzip	2472	1209	2948301657		M	Least Concern		VGP		Harris Lewin <lewin@ucdavis.edu>	Joana Damas<joanadamas@gmail.com>	PacBio, Dovetail, Robert and UC Davis Rosabel Osborne Endowment.
m31	Mammals	Mammals	Supraprimates (Euarchontoglires)	Scandentia (Ptilocercidae)	Ptilocercidae	Pen-tailed treeshrew	63	1	1	Ptilocercus lowii	pen-tailed treeshrew	320338	2																				Least Concern
m32	Mammals	Mammals	Laurasiatheria	Cetartiodactyla (Cetacea)	Phocoenidae	Whales, dolphines, orcas	54	90	28	Phocoena sinus	vaquita	42100	4	mPhoSin1	mPhoSin1.pri	GCA_008692025.1	GCF_008692025.1	GCF_008692025.1	Has X only			mPhoSin1.alt	GCA_008692045.1		PRJNA516733	SRX7696400;SRX7696401	CLR I, FALCON unzip	272	64	2371524154		F	Critically Endangered		VGP	Cetacean GP	Phil Morin <phillip.morin@noaa.gov>	Erich Jarvis <ejarvis@rockefeller.edu>	NOAA	PMID: 33089966
m32	Mammals	Mammals	Laurasiatheria	Cetartiodactyla (Cetacea)	Phocoenidae	Whales, dolphines, orcas	54			Phocoena phocoena	harbor porpoise	9742		mPhoPho1	mPhoPho1.pri	GCA_963924675.1	GCF_963924675.1	GCF_963924675.1	Has X only			mPhoPho1.alt	GCA_963924725.1	OZ004779.1			HiFi, Hifiasm solo	1406	440	2512729496		F	Least Concern		DToL		Mark Blaxter <mb35@sanger.ac.uk>	Nick Davison <Nick.Davison@glasgow.ac.uk>	Wellcome Trust	PMID: 40256618
m32	Mammals	Mammals	Laurasiatheria	Cetartiodactyla (Cetacea)	Delphinidae	Whales, dolphines, orcas	54			Tursiops truncatus	bottlenose dolphin	9739		mTurTru1	mTurTru1.mat	GCA_011762595.2	GCF_011762595.2	GCF_011762595.2	Has X and Y	mTurTru1.pat	GCA_011762515.1			EU557093.1		SRX8998729;SRX8998730;SRX8998731;SRX8998732;SRX8998733;SRX8998734;SRX8998735;SRX8998736;SRX8998737;SRX8998738	CLR I, TrioCanu	1035	361	2378505825		M	Least Concern		VGP	Cetacean GP	John Demboski <john.demboski@ucdenver.edu>	Brigid Maloney <bmaloney@rockefeller.edu>	HHMI, Rockefeller University
m32	Mammals	Mammals	Laurasiatheria	Cetartiodactyla (Cetacea)	Delphinidae	Whales, dolphines, orcas	54			Pseudorca crassidens	false killer whale	82174		mPseCra1	mPseCra1.hap1	GCA_039906515.1	GCF_039906515.1	GCF_039906515.1	Has X and Y	mPseCra1.hap2	GCA_039906525.1			CM078552.1			HiFi, Hifiasm Hi-C phasing	562	439	2674608476		M	Near Threatened		Cetacean GP	VGP	Phil Morin <phillip.morin@noaa.gov>	Erich Jarvis <ejarvis@rockefeller.edu>	Revive & Restore
m32	Mammals	Mammals	Laurasiatheria	Cetartiodactyla (Cetacea)	Delphinidae	Whales, dolphines, orcas	54			Peponocephala electra	melon-headed whale	103596		mPepEle1	mPepEle1.hap1	GCA_051427945.1		GCA_051427945.1	Has X and Y	mPepEle1.hap2	GCA_051427955.1					SRX14357998	HiFi, Hifiasm Hi-C phasing	288	204	2540361747		M	Least Concern		Individual		Zhenpeng Yu <yuzhenpeng2013@163.com>	Shixia Xu <<xushixia@njnu.edu.cn>	National Natural Science Foundation of China	PMID: 36146916
m32	Mammals	Mammals	Laurasiatheria	Cetartiodactyla (Cetacea)	Delphinidae	Whales, dolphines, orcas	54			Lagenorhynchus acutus	Atlantic white-sided dolphin	3371109		mLagAcu1	mLagAcu1.hap1	GCA_964270905.1		GCA_964270905.1	Has X and Y	mLagAcu1.hap2	GCA_964270935.1			OZ185479.1			HiFi, Hifiasm Hi-C phasing	1932	898	2676193030		M	Least Concern		DToL		Mark Blaxter <mb35@sanger.ac.uk>	Nick Davison <Nick.Davison@glasgow.ac.uk>	Wellcome Trust	PMID: 42116831
m32	Mammals	Mammals	Laurasiatheria	Cetartiodactyla (Cetacea)	Delphinidae	Whales, dolphines, orcas	54			Orcinus orca	killer whale	9733		mOrcOrc1	mOrcOrc1.pri	GCA_937001465.1	GCF_937001465.1	GCF_937001465.1	Has X only			mOrcOrc1.alt	GCA_937001455.1	NC_064558.1		SRX5120176	HiFi, Hifiasm solo	571	448	2647351467		F	Not evaluated		DToL	Cetacean GP	Mark Blaxter <mb35@sanger.ac.uk>	Andy Foote <andrew.foote@ntnu.no>	Wellcome Trust	PMID: 36974126
m32	Mammals	Mammals	Laurasiatheria	Cetartiodactyla (Cetacea)	Delphinidae	Whales, dolphines, orcas	54			Lagenorhynchus albirostris	white-beaked dolphin	27610		mLagAlb1	mLagAlb1.pri	GCA_949774975.1	GCF_949774975.1	GCF_949774975.1	Has X only			mLagAlb1.alt	GCA_949774935.1	NC_083094.1		ERX11235631;ERX1403317;ERX1403340	HiFi, Hifiasm solo	1480	410	2544835795		F	Least Concern		DToL	Cetacean GP	Mark Blaxter <mb35@sanger.ac.uk>	Phil Morin <phillip.morin@noaa.gov>	Wellcome Trust	PMID: 39635243
m32	Mammals	Mammals	Laurasiatheria	Cetartiodactyla (Cetacea)	Delphinidae	Whales, dolphines, orcas	54			Globicephala melas	long-finned pilot whale	9731		mGloMel1	mGloMel1.pri	GCA_963455315.2	GCF_963455315.2	GCF_963455315.2	Has X and Y			mGloMel1.alt	GCA_963455345.2	OY734062.1		ERX11235682;SRX13278360;SRX13278361;SRX13278362;SRX13278363;SRX5120178;SRX5120179	HiFi, Hifiasm solo	2077	993	2651292441		M	Least Concern		DToL		Mark Blaxter <mb35@sanger.ac.uk>	Nick Davison <Nick.Davison@glasgow.ac.uk>	Wellcome Trust	PMID: 40256617
m32	Mammals	Mammals	Laurasiatheria	Cetartiodactyla (Cetacea)	Delphinidae	Whales, dolphines, orcas	54			Grampus griseus	Risso's dolphin	83653		mGraGri1	mGraGri1.hap1	GCA_964374135.1		GCA_964374135.1	Has X and Y	mGraGri1.hap2	GCA_964374185.1			OZ206336.1			HiFi, Hifiasm Hi-C phasing	2283	1145	2667065542		M	Least Concern		DToL		Mark Blaxter <mb35@sanger.ac.uk>	Nick Davison <Nick.Davison@glasgow.ac.uk>	Wellcome Trust	PMID: 41024935
m32	Mammals	Mammals	Laurasiatheria	Cetartiodactyla (Cetacea)	Iniidae	Whales, dolphines, orcas	54			Inia geoffrensis	Amazon river dolphin	9725		mIniGeo1	mIniGeo1.hap1	GCA_036417435.1	GCA_036417435.1-GB_2026_01_11	GCA_036417435.1-GB_2026_01_11	Has X and Y	mIniGeo1.hap2	GCA_036417475.1			CM070922.1			HiFi, Hifiasm Hi-C phasing	1186	902	2749345781		M	Endangered		Cetacean GP	VGP	Michael Hiller <michael.hiller@senckenberg.de>	Phil Morin <phillip.morin@noaa.gov>	LOEWE Centre for Translational Biodiversity Genomics, HHMI
m32	Mammals	Mammals	Laurasiatheria	Cetartiodactyla (Cetacea)	Iniidae	Whales, dolphines, orcas	54			Delphinus delphis	saddleback dolphin	9728		mDelDel1.1	mDelDel1.pri	GCA_949987515.2	GCF_949987515.2	GCF_949987515.2	Has X and Y			mDelDel1.alt	GCA_949987525.2			ERX11235633;ERX1403334;ERX1403339;ERX1403341;SRX18343405;SRX18360486;SRX18370762;SRX18371481;SRX18371618	Hifi, Hifiasm solo	1599	631	2663533373		M	Least Concern		DToL		Mark Blaxter <mb35@sanger.ac.uk>	Nick Davison <Nick.Davison@glasgow.ac.uk>	Wellcome Trust	PMID: 40290354
m32	Mammals	Mammals	Laurasiatheria	Cetartiodactyla (Cetacea)	Balaenopteridae	Whales, dolphines, orcas	54			Balaenoptera musculus	blue whale	9771		mBalMus1	mBalMus1.3.pri	GCA_009873245.3	GCF_009873245.2	GCA_009873245.3	Has X and Y			mBalMus1.3.alt	GCA_008658375.2	X72204.1	PRJNA516733	SRX10710728;SRX5087289;SRX6360705;SRX7696402	CLR I, FALCON unzip	973	106	2374868943		M	Endangered		VGP		Yury Bukhman <YBukhman@morgridge.org>	Ron Stewart <RStewart@morgridge.org>	Morgridge Institute for Research. NHGRI	PMID: 38376487
m32	Mammals	Mammals	Laurasiatheria	Cetartiodactyla (Cetacea)	Balaenopteridae	Whales, dolphines, orcas	54			Stenella coeruleoalba	striped dolphin	9737		mSteCoe1.1	mSteCoe1.pri	GCA_951394435.1		GCA_951394435.1	Has X and Y			mSteCoe1.alt	GCA_951394445.1	OX596408.1		ERX11235632	HiFi, Hifiasm solo	1631	638	2691423227		M	Least Concern		DToL	Cetacean GP	Mark Blaxter <mb35@sanger.ac.uk>	Phil Morin <phillip.morin@noaa.gov>	Wellcome Trust	PMID: 39811706
m33	Mammals	Mammals	Laurasiatheria	Cetartiodactyla (Cetacea)	Balaenopteridae	Whales, dolphines, orcas	54			Eschrichtius robustus	gray whale	9764		mEscRob2	mEscRob2.pri	GCA_028021215.1	GCF_028021215.1	GCF_028021215.1	Has X and Y			mEscRob2.alt	GCA_028021475.1	CM051712.1		SRX10234837;SRX10234838	HiFi, Hifiasm solo	983	702	2982434994		M	Least Concern		Cetacean GP		Phil Morin <phillip.morin@noaa.gov>	Erich Jarvis <ejarvis@rockefeller.edu>	NOAA
m32	Mammals	Mammals	Laurasiatheria	Cetartiodactyla (Cetacea)	Balaenopteridae	Whales, dolphines, orcas	54			Balaenoptera ricei	Rice's whale	2746895		mBalRic1	mBalRic1.hap2	GCA_028023285.1	GCF_028023285.1	GCF_028023285.1	Has X only	mBalRic1.hap1	GCA_028017805.1			MT asm failed		SRX21609210;SRX21609211	HiFi, Hifiasm Hi-C phasing	1108	774	2678442663		F	Critically Endangered		Cetacean GP		Phil Morin <phillip.morin@noaa.gov>	Erich Jarvis <ejarvis@rockefeller.edu>	NOAA
m32	Mammals	Mammals	Laurasiatheria	Cetartiodactyla (Cetacea)	Balaenopteridae	Whales, dolphines, orcas	54			Balaenoptera acutorostrata	common minke whale	9767		mBalAcu1.1	mBalAcu1.pri	GCA_949987535.1	GCF_949987535.1	GCF_949987535.1	Has X only			mBalAcu1.alt	GCA_950005055.1	Not present		DRX363218;DRX363219;DRX363220;DRX363221;DRX363222;DRX363223;DRX363224;DRX363225;DRX363226;ERX11235629	HiFi, Hifiasm solo	2552	1375	2772901778		F	Least Concern		DToL		Mark Blaxter <mb35@sanger.ac.uk>	Phil Morin <phillip.morin@noaa.gov>	Wellcome Trust	PMID: 39925658
m32	Mammals	Mammals	Laurasiatheria	Cetartiodactyla (Cetacea)	Balaenopteridae	Whales, dolphines, orcas	54			Megaptera novaeangliae	humpback whale	9773		mMegNov1	mMegNov1.pri	GCA_041834305.1	GCA_041834305.1-GB_2025_09_25	GCA_041834305.1-GB_2025_09_25	Has X and Y								HiFi, Hifiasm solo	1443	1355	3146604256		M	Least Concern		Individual		Maria-Vittoria Carminati <Maria-Vittoria.Carminati@colorado.edu>	Nolan Kane <Nolan.Kane@Colorado.EDU>	experiment.com	PMID: 39389970
m32	Mammals	Mammals	Laurasiatheria	Cetartiodactyla (Cetacea)	Balaenopteridae	Whales, dolphines, orcas	54			Balaenoptera physalus	finback whale	9770		mBalPhy1	mBalPhy1.hap1	GCA_965194825.1		GCA_965194825.1	Has X and Y	mBalPhy1.hap2	GCA_965194765.1			OZ239533.1			HiFi, Hifiasm Hi-C phasing	4127	2611	3442538501		M	Least Concern		DToL		Mark Blaxter <mb35@sanger.ac.uk>	Nick Davison <Nick.Davison@glasgow.ac.uk>	Wellcome Trust	PMID: 41657664
m32	Mammals	Mammals	Laurasiatheria	Cetartiodactyla (Cetacea)	Balaenopteridae	Whales, dolphines, orcas	54			Balaenoptera borealis	sei whale	9768		mBalBor1	mBalBor1.hap1	GCA_965194805.1		GCA_965194805.1	Has X only	mBalBor1.hap2	GCA_965194725.1			OZ239556.1			HiFi, Hifiasm Hi-C phasing	3750	2571	3234557085		F	Vulnerable		DToL		Mark Blaxter <mb35@sanger.ac.uk>	Nick Davison <Nick.Davison@glasgow.ac.uk>	Wellcome Trust
m32	Mammals	Mammals	Laurasiatheria	Cetartiodactyla (Cetacea)	Ziphiidae	Whales, dolphines, orcas	54			Mesoplodon densirostris	Blainville's beaked whale	48708		mMesDen1	mMesDen1.pri	GCA_025265405.1	GCF_025265405.1	GCF_025265405.1	Has X and Y			mMesDen1.alt	GCA_025094165.1	KF032860.2		SRX21609212	HiFi, Hifiasm solo	170	73	2683375131		M	Least Concern		Cetacean GP		Phil Morin <phillip.morin@noaa.gov>	Erich Jarvis <ejarvis@rockefeller.edu>	NOAA
m32	Mammals	Mammals	Laurasiatheria	Cetartiodactyla (Cetacea)	Ziphiidae	Whales, dolphines, orcas	54			Mesoplodon bidens	Sowerby's beaked whale	48745		mMesBid2	mMesBid2.hap1	GCA_964165515.1		GCA_964165515.1	Has X and Y	mMesBid2.hap2	GCA_964148845.1			OZ073234.1			HiFi, Hifiasm Hi-C phasing	2697	1602	2999098505		M	Least Concern		ERGA	DToL	Mark Blaxter <mb35@sanger.ac.uk>	Anna Roos <anro@natur.gl>	Wellcome Trust
m32	Mammals	Mammals	Laurasiatheria	Cetartiodactyla (Cetacea)	Ziphiidae	Whales, dolphines, orcas	54			Mesoplodon mirus	True's beaked whale	52113		mMesMir1	mMesMir1.hap1	GCA_964341445.1		GCA_964341445.1	Has X only	mMesMir1.hap2	GCA_964341485.1			OZ205435.1			HiFi, Hifiasm Hi-C phasing	3996	2756	3442403058		F	Least Concern		DToL		Mark Blaxter <mb35@sanger.ac.uk>	Nick Davison <Nick.Davison@glasgow.ac.uk>	Wellcome Trust	PMID: 41625987
m32	Mammals	Mammals	Laurasiatheria	Cetartiodactyla (Cetacea)	Ziphiidae	Whales, dolphines, orcas	54			Hyperoodon ampullatus	North Atlantic bottlenose whale	48744		mHypAmp2.1	mHypAmp2.pri	GCA_949752795.1		GCA_949752795.1	Has X only			mHypAmp2.pri	GCA_949752845.1	OX457076.1		ERX11235623	HiFi, Hifiasm solo	1855	757	2828760712		F	Near Threatened		DToL		Mark Blaxter <mb35@sanger.ac.uk>	Laura Joan Feyrer <ljfeyrer@dal.ca>	Wellcome Trust	PMID: 39649623
m32	Mammals	Mammals	Laurasiatheria	Cetartiodactyla (Cetacea)	Kogiidae	Whales, dolphines, orcas	54			Kogia breviceps	pygmy sperm whale	27615		mKogBre1	mKogBre1.hap1	GCA_026419965.1	GCF_026419965.1	GCF_026419965.1	Has X only	mKogBre1.hap2	GCA_026419985.1			AJ554055.1			HiFi, Hifiasm Hi-C phasing	723	580	2555838840		F	Least Concern		Cetacean GP		Phil Morin <phillip.morin@noaa.gov>	Erich Jarvis <ejarvis@rockefeller.edu>	Revive & Restore
m32	Mammals	Mammals	Laurasiatheria	Cetartiodactyla (Cetacea)	Balaenidae	Whales, dolphines, orcas	54			Eubalaena glacialis	North Atlantic right whale	27606		mEubGla1	mEubGla1.hap2	GCA_028564815.2	GCF_028564815.1	GCA_028564815.2	Has X and Y	mEubGla1.hap1	GCA_028571275.2			MF409247.1		SRX21609209	HiFi, Hifiasm Hi-C phasing	1155	788	2843675187		M	Critically Endangered		Cetacean GP		Phil Morin <phillip.morin@noaa.gov>	Erich Jarvis <ejarvis@rockefeller.edu>	NOAA
m32	Mammals	Mammals	Laurasiatheria	Cetartiodactyla (Cetacea)	Balaenidae	Whales, dolphines, orcas	54			Monodon monoceros	narwhal	40151		mMonMon1	mMonMon1.pri	GCA_005190385.4	GCA_005190385.4-GB_2026_03_30	GCA_005190385.4-GB_2026_03_30	Has X and Y								CLR I, FALCON unzip	413	90	2341941226		M	Least Concern		Narwhal project		Camila Mazzoni <mazzoni@izw-berlin.de>	Harris Lewin <lewin@ucdavis.edu>
m32	Mammals	Mammals	Laurasiatheria	Cetartiodactyla (Cetacea)	Physeteridae	Whales, dolphines, orcas	54			Physeter macrocephalus	sperm whale	9755		mPhyCat2	mPhyCat2.hap1	GCA_978012005.1		GCA_978012005.1	Has X and Y	mPhyCat2.hap2				OZ388177.1				1139	782	2787078145		M	Vulnerable		DToL		Mark Blaxter <mb35@sanger.ac.uk>	Nick Davison <Nick.Davison@glasgow.ac.uk>	Wellcome Trust
m33	Mammals	Mammals	Laurasiatheria	Cetartiodactyla (Hippopotamidae)	Hippopotamidae	Hippopotamuses	54	2	1	Hippopotamus amphibius kiboko	East African hippopotamus	575201	4	mHipAmp2	mHipAmp2.hap2	GCA_030028045.1	GCF_030028045.1	GCF_030028045.1	Has X only	mHipAmp2.hap1	GCA_030028035.1			AJ010957.1		SRX1164570;SRX2880553;SRX5087252	HiFi, Hifiasm Hi-C phasing	356	582	2538242855		F	Vulnerable		VGP		Oliver Ryder <oryder@ucsd.edu>	Erich Jarvis <ejarvis@rockefeller.edu>	HHMI
m34	Mammals	Mammals	Laurasiatheria	Cetartiodactyla (Ruminantia)	Bovidae	Giraffes/Goats/Sheep/Deers/Cow	60	231	12	Ovis canadensis	bighorn sheep	37174	5	mOviCan1	mOviCan1.pri	GCA_042477335.2	GCF_042477335.2	GCF_042477335.2	Has X and Y					JN181255.1			T2T HiFi, ONT, Hi-C, Verkko	44	41	2974267070		M	Least Concern		Ruminant T2T		Tim Smith <tplsmith@gmail.com>	Ben Rosen <ben.rosen@usda.gov>	USDA
m34	Mammals	Mammals	Laurasiatheria	Cetartiodactyla (Ruminantia)	Bovidae	Giraffes/Goats/Sheep/Deers/Cow	60			Ovis aries	domestic sheep	9940		mOviAri1	mOviAri1.pri	GCA_040805955.1		GCA_040805955.1	Has X and Y								T2T HiFi, ONT, Hi-C, HiFiasm trio	28	28	2853626077		M	Not evaluated		Individual		Meng-Hua Li <menghua.li@cau.edu.cn>	Wei-Min Wang <wangweimin@lzu.edu.cn>	Biological Breeding-National Science and Technology Major Project	PMID: 39779954
m34	Mammals	Mammals	Laurasiatheria	Cetartiodactyla (Ruminantia)	Bovidae	Giraffes/Goats/Sheep/Deers/Cow	60			Bos taurus	Brahman cow	9913		UOA_Brahman_1	mBosTauInd1.mat	GCA_003369695.2	GCF_003369695.1	GCA_003369695.2	Has X ( Y in paternal)	mBosTauTau1.pat	GCA_003369685.2					SRX21994536;SRX21994537;SRX21994538;SRX21994539;SRX21994540;SRX21994541;SRX21994542;SRX21994543;SRX21994544;SRX21994545	RSII, TrioCanu	1552	1250	2680953056		M	Least Concern		Cattle		Tim Smith <tplsmith@gmail.com>	Adam Phillipy <adam.phillippy@nih.gov>	USDA	PMID: 30346939
m34	Mammals	Mammals	Laurasiatheria	Cetartiodactyla (Ruminantia)	Bovidae	Giraffes/Goats/Sheep/Deers/Cow	60			Cephalophus zebra	zebra duiker	129233		mCepZeb1	mCepZeb1.hap1	GCA_054099735.1		GCA_054099735.1	Has X only	mCepZeb1.hap2	GCA_054099755.1						HiFi, Hifiasm Hi-C phasing	783	783	3923865145		F	Vulnerable		Colossal		Beth Shapiro <Beth Shapiro <beth.shapiro@gmail.com>	Erich Jarvis <ejarvis@rockefeller.edu>	Colossal
m34	Mammals	Mammals	Laurasiatheria	Cetartiodactyla (Ruminantia)	Bovidae	Giraffes/Goats/Sheep/Deers/Cow	60			Capra hircus	goat	9925		mCapHir4	mCapHir4.pri	GCA_041735815.1		GCA_041735815.1	Has X and Y								T2T HiFi, ONT, HiFiasm trio	31	31	2863923675		M	Least Concern		Individual		Meng-Hua Li <menghua.li@cau.edu.cn>	Zhi-Hong Liu <liuzh7799@163.com>	National Key Research and Development Program-Key Projects	PMID: 39567477
m34	Mammals	Mammals	Laurasiatheria	Cetartiodactyla (Ruminantia)	Bovidae	Giraffes/Goats/Sheep/Deers/Cow	60			Capra nubiana	Nubian ibex	72543		mCapNub1	mCapNub1.hap1	GCA_054855995.1		GCA_054855995.1	Has X and Y	mCapNub1.hap2	GCA_054856215.1			CM141934.1			HiFi, Hifiasm Hi-C phasing	309	226	2765715766		M	Vulnerable		VGP	Bronx Zoo	Erich Jarvis <ejarvis@rockefeller.edu>	Andrew Carroll<awcarroll@google.com>	Google
m34	Mammals	Mammals	Laurasiatheria	Cetartiodactyla (Ruminantia)	Cervidae	Giraffes/Goats/Sheep/Deers/Cow	60			Cervus elaphus	red deer	9860		mCerEla1	mCerEla1.hap1	GCA_910594005.2	GCF_910594005.1	GCA_910594005.2	Has X only	mCerEla1.hap2	GCA_910593805.2			OU343111.2		SRX1060418;SRX10954840;SRX10954841;SRX10954842;SRX12706344;SRX12706345;SRX12706346;SRX2880481	HiFi, Hifiasm Hi-C phasing	1074	964	3312778338		F	Least Concern		DToL		Mark Blaxter <mb35@sanger.ac.uk>	Josephin Pemberton <j.pemberton@ed.ac.uk>	Wellcome Trust	No PMID https://wellcomeopenresearch.org/articles/6-336
m34	Mammals	Mammals	Laurasiatheria	Cetartiodactyla (Ruminantia)	Cervidae	Giraffes/Goats/Sheep/Deers/Cow	60			Muntiacus reevesi	Reeves' muntjac	9886		mMunRee1	mMunRee1.pri	GCA_963930625.2	GCF_963930625.1	GCA_963930625.2	Has X only			mMunRee1.alt	GCA_963930665.2	OZ005647.1			HiFi, Hifiasm solo	950	268	2656184892		F	Least Concern		DToL		Mark Blaxter <mb35@sanger.ac.uk>	Nick Ewart < nicholase@archipelago.ca.>	Wellcome Trust	PMID: 39345346
m34	Mammals	Mammals	Laurasiatheria	Cetartiodactyla (Ruminantia)	Cervidae	Giraffes/Goats/Sheep/Deers/Cow	60			Dama dama	fallow deer	30532		mDamDam1	mDamDam1.mat	GCA_048126745.1	GCA_048126745.1-GB_2025_08_13	GCA_048126745.1	Has X (Y in maternal)	mDamDam1.pat	GCA_048127045.1			CM106757.1			HiFi, Hifiasm Hi-C phasing	1450	1303	2723309090		M	Least Concern		Yggdrasil		Tom Gilbert <tgilbert@snm.ku.dk>	Sergei Kilver <sergei.kliver@sund.ku.dk>	Carlsberg Foundation, Colossal Biosciences, DNRF143
m34	Mammals	Mammals	Laurasiatheria	Cetartiodactyla (Ruminantia)	Cervidae	Giraffes/Goats/Sheep/Deers/Cow	60			Rucervus eldii thamin	Eld's deer	208364		mRucEld1	mRucEld1.hap2	GCA_054824845.1		GCA_054824845.1	Has X only	mRucEld1.hap1	GCA_054824865.1						HiFi, Hifiasm Hi-C phasing	1299	902	2790332288		F	Endangered		VGP	Bronx Zoo	Erich Jarvis <ejarvis@rockefeller.edu>	Andrew Carroll<awcarroll@google.com>	Google
m34	Mammals	Mammals	Laurasiatheria	Cetartiodactyla (Ruminantia)	Cervidae	Giraffes/Goats/Sheep/Deers/Cow	60			Axis porcinus	Hog deer	57737		mAxiPor1	mAxiPor1.hap1	GCA_054883215.1		GCA_054883215.1	Has X and Y	mAxiPor1.hap2	GCA_054883225.1			CM142338.1			HiFi, Hifiasm Hi-C phasing	1173	719	2765252981		M	Endangered		VGP	Bronx Zoo	Erich Jarvis <ejarvis@rockefeller.edu>	Andrew Carroll<awcarroll@google.com>	Google
m34	Mammals	Mammals	Laurasiatheria	Cetartiodactyla (Ruminantia)	Cervidae	Giraffes/Goats/Sheep/Deers/Cow	60			Giraffa tippelskirchi	Masai giraffe	439328		mGirTip1	mGirTip1.hap1	GCA_054371585.1		GCA_054371585.1	Has X and Y	mGirTip1.hap2	GCA_054371575.1			CM136050.1			HiFi, ONT, Trio phasing, Verkko v. 2.2	16	16	2578316437		M	Endangered		Ruminant T2T		Ben Rosen <ben.rosen@usda.gov>
m35	Mammals	Mammals	Laurasiatheria	Cetartiodactyla (Suina)	Suina	Pigs	64	16	2	Sus scrofa	pig	9823	5	mSusScr2	mSusScr2.pri	GCA_048338725.1		GCA_048338725.1	Has X and Y	mSusScr1	GCA_963921485.1, GCA_030704935.2					ERX9643449;ERX9643450;ERX9643451;ERX9643452;ERX9643453;ERX9643454;ERX9643455;ERX9643456;ERX9643457;ERX9643458	T2T HiFi, ONT, HiFiasm trio	20	20	2633166191		M	Least Concern		Individual		Luo,Y.			PMID: 39742300
m35	Mammals	Mammals	Laurasiatheria	Cetartiodactyla (Suina)	Suina	Pigs	64			Babyrousa celebensis	North Sulawesi babirusa	1303000		mBabCel1	mBabCel1.hap1	GCA_057927545.1		GCA_057927545.1	Has X and Y	mBabCel1.hap2	GCA_057877285.1			CM175279.1			HiFi, Hifiasm Hi-C phasing	1967	1389	2261459875		M	Vulnerable		VGP	Colossal	Erich Jarvis <ejarvis@rockefeller.edu>	Beth Shapiro <Beth Shapiro <beth.shapiro@gmail.com>	Colossal
m36	Mammals	Mammals	Laurasiatheria	Cetartiodactyla (Tylopoda)	Tylopoda	Cammels/Llama	65	7	2	Camelus dromedarius	Dromedary camel	9838	4	mCamDro1	mCamDro1.pat	GCA_036321535.1	GCF_036321535.1	GCF_036321535.1	Has X and Y	mCamDro1.mat	GCA_036321565.1					SRX14461803;SRX14461804;SRX14461805	HiFi, Hifiasm Hi-C phasing	367	172	2306619778		M	Not evaluated		VGP	RU-COVID19	Erich Jarvis <ejarvis@rockefeller.edu>	Farooq Al-Ajli <Farooq.AlAjli@monash.edu>	Rockfeller University COVID-19
m36	Mammals	Mammals	Laurasiatheria	Cetartiodactyla (Tylopoda)	Tylopoda	Cammels/Llama	65			Vicugna pacos	Alpaca	30538		mVicPac1	mVicPac1.hap1	GCA_056363735.1		GCA_056363735.1	Has X and Y	mVicPac1.hap2	GCA_056363805.1						HiFi, Hifiasm Hi-C phasing	863	722	2690900034		M	Least Concern		VGP	RU-COVID19	Erich Jarvis <ejarvis@rockefeller.edu>	Barbara Han	Rockfeller University COVID-19
m37	Mammals	Mammals	Laurasiatheria	Perissodactyla (Equidae)	Equidae	Horses/Donkeys/Zebras	60	22	2	Equus caballus	Arabian horse	9796	4	mEquCab1	mEquCab1.pat	GCA_036426135.1		GCA_036426135.1	Has X and Y	mEquCab1.mat	GCA_036418255.1, GCF_041296265.1			CM071566.1		SRX22051739;SRX22051740;SRX22051741;SRX22051742;SRX22051743;SRX22051745;SRX22051746;SRX22051747;SRX22051748;SRX22051749	HiFi, Hifiasm Trio	716	602	2596737506		M	Not evaluated		VGP	Qatar, RU-COVID19	Farooq Al-Ajli <Farooq.AlAjli@monash.edu>	Erich Jarvis <ejarvis@rockefeller.edu>	Rockfeller University COVID-19
m37	Mammals	Mammals	Laurasiatheria	Perissodactyla (Equidae)	Equidae	Horses/Donkeys/Zebras	60	22		Equus grevyi	Grevy's zebra	9792		mEquGre1	mEquGre1.hap1	GCA_057876975.1		GCA_057876975.1	Has X only	mEquGre1.hap2	GCA_057877195.1						HiFi, Hifiasm Hi-C phasing	890	767	2638517569		F	Endangered		Individual, Google		Daniel Rubenstein <dir@princeton.edu>	Erich Jarvis <ejarvis@rockefeller.edu>	William Harmon, Google
m38	Mammals	Mammals	Laurasiatheria	Perissodactyla (Rhinoceratidae)	Rhinoceratidae	Rhinoceros	51	5	1	Diceros bicornis minor	Southern black rhinoceros	77932	4	mDicBic1	mDicBic1.mat	GCA_020826845.1	GCF_020826845.1	GCF_020826845.1	Has X only	mDicBic1.pat	GCA_020826835.1			FJ905814.1			HiFi, Hifiasm Trio	1290	1075	3005519209		F	Critically Endangered		VGP		Klaus-Peter Koepfli <KoepfliK@si.edu>	Erich Jarvis <ejarvis@rockefeller.edu>	Smithsonian
m39	Mammals	Mammals	Laurasiatheria	Perissodactyla (Tapiridae)	Tapiridae	Tapirs	51	4	1	Tapirus indicus	Malayan tapir	9802	4	mTapInd1	mTapInd1.hap2	GCA_031878705.1	GCA_031878705.1-GB_2026_01_30	GCA_031878705.1-GB_2026_01_30	Has X only	mTapInd1.hap1	GCA_031878655.1			CM063009.1			HiFi, Hifiasm Hi-C phasing	285	193	2477445429		F	Endangered		VGP		Erich Jarvis <ejarvis@rockefeller.edu>	Oliver Ryder <oryder@ucsd.edu>	HHMI
m40	Mammals	Mammals	Laurasiatheria	Chiroptera (Yangochiroptera)	Phyllostomidae	Regular bats	65	1054	48	Phyllostomus discolor	pale spear-nosed bat	89673	4	mPhyDis1	mPhyDis1.pri	GCA_004126475.3	GCF_004126475.2	GCA_004126475.3	Has X and Y			mPhyDis1.alt	GCA_004115245.2		PRJNA516733	SRX14755179;SRX14755180;SRX14755181;SRX14755182;SRX14755183;SRX5356820;SRX5491158;SRX5491159;SRX5491160;SRX5491161	CLR I, FALCON unzip	953	77	2108832841		M	Least Concern		VGP		Sonja Vernes <Sonja.Vernes@mpi.nl>	Erich Jarvis <ejarvis@rockefeller.edu>	Max Planck Society	PMID: 33911273
m40	Mammals	Mammals	Laurasiatheria	Chiroptera (Yangochiroptera)	Phyllostomidae	Regular bats	65			Artibeus lituratus	great fruit-eating bat	27634		mArtLit1	mArtLit1.hap1	GCA_038363095.4	GCA_038363095.4-GB_2026_04_09	GCA_038363095.4-GB_2026_04_09	Has X and Y1, Y2	mArtLit1.hap2	GCA_038363175.3			CM077783.1			HiFi, Hifiasm Hi-C phasing	532	487	2293600955		M	Least Concern		Bat1K	Paratus	Sonja Vernes <Sonja.Vernes@mpi.nl>	Erich Jarvis <ejarvis@rockefeller.edu>	Paratus	PMID: 40808701
m40	Mammals	Mammals	Laurasiatheria	Chiroptera (Yangochiroptera)	Phyllostomidae	Regular bats	65			Artibeus intermedius	intermediate fruit-eating bat	51014		mArtInt1	mArtInt1.hap1	GCA_038363145.1	GCA_038363145.1-GB_2025_08_26	GCA_038363145.1-GB_2025_08_26	Has X and Y1, Y2	mArtInt1.hap2	GCA_038363225.1						HiFi, Hifiasm Hi-C phasing	500	419	2293600955		M	Least Concern		Bat1K	Paratus	Sonja Vernes <Sonja.Vernes@mpi.nl>	Erich Jarvis <ejarvis@rockefeller.edu>	Paratus	PMID: 41312306
m40	Mammals	Mammals	Laurasiatheria	Chiroptera (Yangochiroptera)	Phyllostomidae	Regular bats	65			Glossophaga mutica	Merriam's long-tongued bat	2994998		mGloMut1	mGloMut1.hap1	GCA_039655065.1	GCA_039655065.1-GB_2025_08_29	GCA_039655065.1-GB_2025_08_29	Has X only	mGloMut1.hap2	GCA_039656995.1			CM077321.1			HiFi, Hifiasm Hi-C phasing	129	82	2159908085		F	Least Concern		Bat1K	Paratus	Sonja Vernes <Sonja.Vernes@mpi.nl>	Erich Jarvis <ejarvis@rockefeller.edu>	Paratus	PMID: 40386544
m40	Mammals	Mammals	Laurasiatheria	Chiroptera (Yangochiroptera)	Phyllostomidae	Regular bats	65			Lophostoma evotis	Davis's round-eared bat	574022		mLopEvo1	mLopEvo1.hap1	GCA_051307075.1		GCA_051307075.1	Has X and Y	mLopEvo1.hap2	GCA_051307065.1					SRX3995761;SRX9729701	HiFi, Hifiasm Hi-C phasing	464	311	2427306059		M	Least Concern		Bat1K	Paratus	Sonja Vernes <Sonja.Vernes@mpi.nl>	Erich Jarvis <ejarvis@rockefeller.edu>	Paratus
m40	Mammals	Mammals	Laurasiatheria	Chiroptera (Yangochiroptera)	Phyllostomidae	Regular bats	65			Micronycteris microtis	common big-eared bat	249008		mMicMic1	mMicMic1.hap1	GCA_051107205.1		GCA_051107205.1	Has X and Y	mMicMic1.hap2	GCA_051107335.1			CM117731.1		SRX9729694;SRX9833458	HiFi, Hifiasm Hi-C phasing	257	289	2159962514		M	Least Concern		Bat1K	Paratus	Sonja Vernes <Sonja.Vernes@mpi.nl>	Erich Jarvis <ejarvis@rockefeller.edu>	Paratus
m40	Mammals	Mammals	Laurasiatheria	Chiroptera (Yangochiroptera)	Phyllostomidae	Regular bats	65			Platyrrhinus helleri	Heller's broad-nosed bat	27658		mPlaHel1	mPlaHel1.hap1	GCA_051107505.1		GCA_051107505.1	Has X and Y	mPlaHel1.hap2	GCA_051107545.1			CM117836.1		SRX9689449	HiFi, Hifiasm Hi-C phasing	458	364	2322571649		M	Least Concern		Bat1K	Paratus	Sonja Vernes <Sonja.Vernes@mpi.nl>	Erich Jarvis <ejarvis@rockefeller.edu>	Paratus
m40	Mammals	Mammals	Laurasiatheria	Chiroptera (Yangochiroptera)	Phyllostomidae	Regular bats	65			Sturnira parvidens	little yellow-shouldered Mesoamerican bat	196700		mStuPar1	mStuPar1.hap1	GCA_054855685.1		GCA_054855685.1	Has X and Y	mStuPar1.hap2	GCA_054855695.1			CM141857.1			HiFi, Hifiasm Hi-C phasing	1054	947	2355960729		M	Least Concern		Bat1K	Paratus	Sonja Vernes <Sonja.Vernes@mpi.nl>	Erich Jarvis <ejarvis@rockefeller.edu>	Paratus
m40	Mammals	Mammals	Laurasiatheria	Chiroptera (Yangochiroptera)	Phyllostomidae	Regular bats	65			Desmodus rotundus	common vampire bat	9430		mDesRot1	mDesRot1.hap1	GCA_022682495.2		GCA_022682495.2	Has X and Y	mDesRot1.hap2	GCA_022682395.2					SRX3995768;SRX9690041;SRX9690042;SRX9690043;SRX9690044;SRX9690046;SRX9690047;SRX9690048;SRX9690049;SRX9833460	HiFi, Hifiasm Hi-C phasing	1188	573	2119704833		M	Least Concern		Bat1K		Michael Hiller <michael.hiller@senckenberg.de>	Moritz Blumer	Max Planck Society	PMID: 35333583
m40	Mammals	Mammals	Laurasiatheria	Chiroptera (Yangochiroptera)	Phyllostomidae	Regular bats	65			Carollia sowelli	Sowell's short-tailed bat	208969		mCarSow1	mCarSow1.hap1	GCA_051307085.1		GCA_051307085.1	Has X only	mCarSow1.hap2	GCA_051307135.1			CM119480.1			HiFi, Hifiasm Hi-C phasing	576	508	2517780189		F	Least Concern		Bat1K	Paratus	Nancy B Simmons <simmons@amnh.org>	Erich Jarvis <ejarvis@rockefeller.edu>	Paratus
m40	Mammals	Mammals	Laurasiatheria	Chiroptera (Yangochiroptera)	Phyllostomidae	Regular bats	65			Gardnerycteris keenani	Keenan's hairy-nosed bat	2358194		mGarKee1	mGarKee1.hap1	GCA_050655435.1		GCA_050655435.1	Has X and Y	mGarKee1.hap2	GCA_050655445.1			CM115981.1			HiFi, Hifiasm Hi-C phasing	290	187	2206569125		M	Not evaluated		Bat1K	Paratus	Sonja Vernes <Sonja.Vernes@mpi.nl>	Erich Jarvis <ejarvis@rockefeller.edu>	Paratus
m40	Mammals	Mammals	Laurasiatheria	Chiroptera (Yangochiroptera)	Phyllostomidae	Regular bats	65			Dermanura phaeotis	pygmy fruit-eating bat	40229		mDerPha1	mDerPha1.hap1	GCA_051107565.1		GCA_051107565.1	Has X and Y	mDerPha1.hap2	GCA_051107595.1			CM117867.1			HiFi, Hifiasm Hi-C phasing	182	105	2240567824		M			Bat1K	Paratus	Sonja Vernes <Sonja.Vernes@mpi.nl>	Erich Jarvis <ejarvis@rockefeller.edu>	Paratus
m40	Mammals	Mammals	Laurasiatheria	Chiroptera (Yangochiroptera)	Molossidae	Regular bats	65			Molossus alvarezi	Alvarez's mastiff bat	1552295		mMolAlv2	mMolAlv2.hap1	GCA_037157525.1	GCA_037157525.1-GB_2025_08_26	GCA_037157525.1-GB_2025_08_26	Has X only	mMolAlv2.hap2	GCA_037176705.1			CM073909.1			HiFi, Hifiasm Hi-C phasing	406	326	2478684717		F	Not evaluated		Bat1K	Paratus	Sonja Vernes <Sonja.Vernes@mpi.nl>	Erich Jarvis <ejarvis@rockefeller.edu>	Paratus	PMID: 39411461
m40	Mammals	Mammals	Laurasiatheria	Chiroptera (Yangochiroptera)	Molossidae	Regular bats	65			Molossus molossus	Pallas's mastiff bat	27622		mMolMol1	mMolMol1.pri	GCA_014108415.2	GCF_014108415.1	GCA_014108415.2	Has X and Y							SRX14755281;SRX14755282;SRX15446641;SRX9690075;SRX9690076;SRX9690077;SRX9690079;SRX9690080;SRX9690081;SRX9690082	CLR I, DAmar	418	45	2315481904		M	Least Concern		Bat1K		Emma Teeling <emma.teeling@ucd>	Gene Myers <gene@mpi-cbg.de>	Max Planck Society	PMID: 32699395
m40	Mammals	Mammals	Laurasiatheria	Chiroptera (Yangochiroptera)	Molossidae	Regular bats	65			Molossus nigricans	Ebon mastiff bat	2997257		mMolNig1	mMolNig1.hap1	GCA_039880945.1	GCA_039880945.1-GB_2025_09_03	GCA_039880945.1-GB_2025_09_03	Has X and Y	mMolNig1.hap2	GCA_039880925.1			CM078091.1			HiFi, Hifiasm Hi-C phasing	479	366	2567103348		M	Not evaluated		Bat1K	Paratus	Sonja Vernes <Sonja.Vernes@mpi.nl>	Nancy Simmons <simmons@amnh.org>	Paratus	PMID: 37600588
m40	Mammals	Mammals	Laurasiatheria	Chiroptera (Yangochiroptera)	Molossidae	Regular bats	65			Tadarida brasiliensis	Brazilian free-tailed bat	9438		mTadBra1	mTadBra1.pri	GCA_030848825.1	GCA_030848825.1-GB_2025_08_12	GCA_030848825.1-GB_2025_08_12	Has X and Y			mTadBra1.alt	GCA_030848815.1	CM061282.1		SRX211623;SRX211624;SRX211625;SRX6461510;SRX9833474	HiFi, Hifiasm solo	148	168	2283188801		M	Least Concern		Bat1K		Sonja Vernes <Sonja.Vernes@mpi.nl>	Emma Teeling <emma.teeling@ucd>	Max Planck Society	PMID: 38800517
m40	Mammals	Mammals	Laurasiatheria	Chiroptera (Yangochiroptera)	Molossidae	Regular bats	65			Mops condylurus	Angolan free-tailed bat	258863		mMopCon1	mMopCon1.pri	GCA_043748645.2	GCA_043748645.1-GB_2025_08_10	GCA_043748645.2	Has X and Y			mMopCon1.alt	GCA_043748605.1				HiFi, Hifiasm solo	126	38	2209024231		M	Least Concern		Bat1K		Michael Hiller <michael.hiller@senckenberg.de>	Emma Teeling <emma.teeling@ucd>	LOEWE-Centre for Translational Biodiversity Genomics	PMID: 39880942
m40	Mammals	Mammals	Laurasiatheria	Chiroptera (Yangochiroptera)	Molossidae	Regular bats	65			Tadarida teniotis	European free-tailed bat	59483		mTadTen1	mTadTen1.hap1	GCA_976988885.1		GCA_976988885.1	Has X only	mTadTen1.hap2	GCA_976988855.1			OZ337944.1				814	640	2587879402		F	Least Concern		DtoL		Mark Blaxter <mb35@sanger.ac.uk>	Manuel Ruedi <manuel.ruedi@ville-ge.ch>	Wellcome Trust
m40	Mammals	Mammals	Laurasiatheria	Chiroptera (Yangochiroptera)	Vespertilionidae	Regular bats	65			Myotis myotis	greater mouse-eared bat	51298		mMyoMyo1	mMyoMyo1.pri	GCA_014108235.2	GCF_014108235.1	GCA_014108235.2	Has X only					CM024383.2		SRX19794957;SRX19794958;SRX19794959;SRX19794960;SRX19794961;SRX19794962;SRX19794963;SRX19794964;SRX19794965;SRX19794966	CLR I, DAmar	650	50	2002765938		F	Least Concern		Bat1K		Emma Teeling <emma.teeling@ucd>	Gene Myers <gene@mpi-cbg.de>	Max Planck Society	PMID: 32699395
m40	Mammals	Mammals	Laurasiatheria	Chiroptera (Yangochiroptera)	Vespertilionidae	Regular bats	65			Myotis daubentonii	Daubenton's bat	98922		mMyoDau2	mMyoDau2.hap1	GCA_963259705.2	GCF_963259705.1	GCA_963259705.2	Has X and Y	mMyoDau2.hap2	GCA_963242275.2			OY725382.2		ERX10644083;SRX5983339;SRX5983340;SRX5983341;SRX5983342;SRX5983343;SRX5983344;SRX5983345;SRX5983346;SRX5983347	HiFi, Hifiasm Hi-C phasing	394	175	2167779971		M	Least Concern		DToL		Mark Blaxter <mb35@sanger.ac.uk>	Sonja Vernes <Sonja.Vernes@mpi.nl>	Wellcome Trust	PMID: 39022322
m40	Mammals	Mammals	Laurasiatheria	Chiroptera (Yangochiroptera)	Vespertilionidae	Regular bats	65			Myotis mystacinus	whiskered bat	109479		mMyoMys1	mMyoMys1.hap1	GCA_964094495.3		GCA_964094495.3	Has X and Y	mMyoMys1.hap2	GCA_964195625.1			OZ075427.1			HiFi, Hifiasm Hi-C phasing	507	240	2081615551		M	Least Concern		DToL		Mark Blaxter <mb35@sanger.ac.uk>	Sonja Vernes <Sonja.Vernes@mpi.nl>	Wellcome Trust	PMID: 39635244
m40	Mammals	Mammals	Laurasiatheria	Chiroptera (Yangochiroptera)	Vespertilionidae	Regular bats	65			Myotis nattereri	Natterer's bat	109481		mMyoNat1	mMyoNat1.hap1	GCA_964212035.2		GCA_964212035.2	Has X and Y	mMyoNat1.hap2	GCA_964212025.2			OZ125698.1			HiFi, Hifiasm Hi-C phasing	436	211	2138575456		M	Least Concern		DToL		Mark Blaxter <mb35@sanger.ac.uk>	Matthieu Ménage	Wellcome Trust
m40	Mammals	Mammals	Laurasiatheria	Chiroptera (Yangochiroptera)	Vespertilionidae	Regular bats	65			Myotis emarginatus	Geoffroy's bat	109480		mMyoEma1	mMyoEma1.hap1	GCA_965115925.2		GCA_965115925.2	Has X only	mMyoEma1.hap2	GCA_965115945.2			OZ220669.1			HiFi, HiFiasm Hi-C phasing	531	305	2110521423		F	Least Concern		DToL		Mark Blaxter <mb35@sanger.ac.uk>	Manuel Ruedi <manuel.ruedi@ville-ge.ch>	Wellcome Trust
m40	Mammals	Mammals	Laurasiatheria	Chiroptera (Yangochiroptera)	Vespertilionidae	Regular bats	65			Myotis tricolor	Cape hairy bat	233765		mMyoTri1	mMyoTri1.hap1	GCA_054824995.1		GCA_054824995.1	Has X and Y	mMyoTri1.hap2	GCA_054825045.1			CM139641.1			HiFi, HiFiasm Hi-C phasing	315	188	2144957041		M	Least Concern		Paratus	Bat1K	Sonja Vernes <Sonja.Vernes@mpi.nl>	Erich Jarvis <ejarvis@rockefeller.edu>	Paratus
m40	Mammals	Mammals	Laurasiatheria	Chiroptera (Yangochiroptera)	Vespertilionidae	Regular bats	65			Myotis nesopolus	Cucacao myotis	1163727		mMyoNes1	mMyoNes1.hap1	GCA_054855985.1		GCA_054855985.1	Has X and Y	mMyoNes1.hap2	GCA_054855975.1			CM141902.1			HiFi, HiFiasm Hi-C phasing	365	195	2236155545		M	Least Concern		Paratus	Bat1K	Sonja Vernes <Sonja.Vernes@mpi.nl>	Erich Jarvis <ejarvis@rockefeller.edu>	Paratus
m40	Mammals	Mammals	Laurasiatheria	Chiroptera (Yangochiroptera)	Vespertilionidae	Regular bats	65			Myotis pilosatibialis	hairy-legged bat	2940081		mMyoPil1	mMyoPil1.hap1	GCA_057888715.1		GCA_057888715.1	Has X only	mMyoPil1.hap2	GCA_057888765.1						HiFi, HiFiasm Hi-C phasing	178	94	2069046723		F	Least Concern		Paratus	Bat1K	Sonja Vernes <Sonja.Vernes@mpi.nl>	Erich Jarvis <ejarvis@rockefeller.edu>	Paratus
m40	Mammals	Mammals	Laurasiatheria	Chiroptera (Yangochiroptera)	Vespertilionidae	Regular bats	65			Myotis sodalis	Indiana bat	385036		mMyoSod	mMyoSod.hap1	GCA_057945255.1		GCA_057945255.1	Has X and Y	mMyoSod.hap2	GCA_057945245.1			CM175936.1			HiFi, HiFiasm Hi-C phasing	113	43	2089674943		M	Endangered		Revive & Restore		Ben Novak<ben@reviverestore.org>	Erich Jarvis <ejarvis@rockefeller.edu>	Revive & Restore
m40	Mammals	Mammals	Laurasiatheria	Chiroptera (Yangochiroptera)	Vespertilionidae	Regular bats	65			Pipistrellus kuhlii	Kuhl's pipistrelle	59472		mPipKuh1	mPipKuh1.pri	GCA_014108245.2		GCA_014108245.2	Has X only					CM024384.2		ERX6137280;ERX6137284;ERX6137285;ERX6137286;ERX6137287	CLR I, DAmar	603	81	1775701441		M	Least Concern		Bat1K		Emma Teeling <emma.teeling@ucd>	Gene Myers <gene@mpi-cbg.de>	Max Planck Society	PMID: 32699395
m40	Mammals	Mammals	Laurasiatheria	Chiroptera (Yangochiroptera)	Vespertilionidae	Regular bats	65			Pipistrellus pipistrellus	common pipistrelle	59474		mPipPip1	mPipPip1.pri	GCA_903992545.1		GCA_903992545.1	Has X only	mPipPip1.hap1, mPipPip1.hap2	GCA_965203405.1, GCA_965204225.1	mPipPip1.alt	GCA_903992515.1	LR862378.1		ERX9909276	CLR I, FALCON unzip	1868	323	1763439233		F	Least Concern		Sanger 25G		Daniel Mead <da2@sanger.ac.uk>	Richard Durbin <rd@sanger.ac.uk>	Wellcome Trust	No PMID https://wellcomeopenresearch.org/articles/6-117
m40	Mammals	Mammals	Laurasiatheria	Chiroptera (Yangochiroptera)	Vespertilionidae	Regular bats	65			Pipistrellus pygmaeus	soprano pipistrelle	246814		mPipPyg2.1	mPipPyg2.hap1	GCA_949987585.2		GCA_949987585.2	Has X and Y	mPipPyg2.hap2	GCA_949987765.2			OX465325.1		ERX11043117	HiFi, HiFiasm Hi-C phasing	449	327	1900259658		M	Least Concern		DToL		Mark Blaxter <mb35@sanger.ac.uk>	Sonja Vernes <Sonja.Vernes@mpi.nl>	Wellcome Trust	PMID: 38764969
m40	Mammals	Mammals	Laurasiatheria	Chiroptera (Yangochiroptera)	Vespertilionidae	Regular bats	65			Pipistrellus nathusii	Nathusius's pipistrelle	59473		mPipNat1	mPipNat1.hap1	GCA_964656225.2		GCA_964656225.2	Has X only	mPipNat1.hap2	GCA_964656075.2, GCA_963693515.1			OZ209765.1			HiFi, HiFiasm Hi-C phasing	703	396	1961706381		F	Least Concern		DToL		Mark Blaxter <mb35@sanger.ac.uk>	Camila Mazzoni <mazzoni@izw-berlin.de>	Wellcome Trust, Leibniz Competitive Fund, LOEWE-Centre for Translational Biodiversity Genomics	PMID: 38847751
m40	Mammals	Mammals	Laurasiatheria	Chiroptera (Yangochiroptera)	Vespertilionidae	Regular bats	65			Pipistrellus hanaki	Hanaki's dwarf bat	412090		mPipHan1	mPipHan1.pri	GCA_964339955.5		GCA_964339955.5	Has X and Y								HiFi, Hifiasm solo	446	140	1892165761		M	Vulnerable		ERGA		William,W. and Istace,B.		BGE
m40	Mammals	Mammals	Laurasiatheria	Chiroptera (Yangochiroptera)	Vespertilionidae	Regular bats	65			Eptesicus nilssonii	northern bat	59451		mEptNil1.1	mEptNil1.1.pri	GCA_951640355.1		GCA_951640355.1	Has X and Y			mEptNil1.1.alt	GCA_951640545.1	OX621305.1			HiFi, Hifiasm solo	1630	207	2064119045		M	Least Concern		DToL		Mark Blaxter <mb35@sanger.ac.uk>	Sonja Vernes <Sonja.Vernes@mpi.nl>	Wellcome Trust	PMID: 38774491
m40	Mammals	Mammals	Laurasiatheria	Chiroptera (Yangochiroptera)	Vespertilionidae	Regular bats	65			Eptesicus fuscus	big brown bat	29078		mEptFus1	mEptFus1.pri	GCA_027574615.1	GCF_027574615.1	GCF_027574615.1	(needs sex chr named)							SRX18854833;SRX18854834;SRX18854838;SRX18854839;SRX18854842;SRX18854843;SRX18854847;SRX18854848;SRX18854851;SRX18854852	CLR, DAmar assembler	123	48	2008057866		M	Least Concern		Bat1K		Emma Teeling <emma.teeling@ucd>	Gene Myers <gene@mpi-cbg.de>	Max Planck Society	PMID: 32699395
m40	Mammals	Mammals	Laurasiatheria	Chiroptera (Yangochiroptera)	Vespertilionidae	Regular bats	65			Eptesicus furinalis	Argentine brown bat	3371123		mEptFur1	mEptFur1.hap1	GCA_054644455.1		GCA_054644455.1	Has X	mEptFur1.hap2	GCA_054644445.1			CM138523.1			HiFi, HiFiasm Hi-C phasing	309	127	2155761913		F	Least Concern		Bat1K	Paratus	Sonja Vernes <Sonja.Vernes@mpi.nl>	Erich Jarvis <ejarvis@rockefeller.edu>	Paratus
m40	Mammals	Mammals	Laurasiatheria	Chiroptera (Yangochiroptera)	Vespertilionidae	Regular bats	65			Plecotus auritus	brown big-eared bat	61862		mPleAur1	mPleAur1.pri	GCA_963455305.1		GCA_963455305.1	Has X only			mPleAur1.alt	GCA_963455325.1	OY734038.1		ERX11269970	HiFi, Hifiasm solo	1302	65	2163221563		F	Least Concern		DToL		Mark Blaxter <mb35@sanger.ac.uk>	Sonja Vernes <Sonja.Vernes@mpi.nl>	Wellcome Trust	PMID: 39045151
m40	Mammals	Mammals	Laurasiatheria	Chiroptera (Yangochiroptera)	Vespertilionidae	Regular bats	65			Rhynchonycteris naso	proboscis bat	249017		mRhyNas2	mRhyNas2.hap1	GCA_037038545.1		GCA_037038545.1	Has X and Y	mRhyNas2.hap2	GCA_037038555.1						HiFi, HiFiams + Hi-C Phasing	109	41	2455066473		M	Least Concern		Bat1K	Paratus	Sonja Vernes <Sonja.Vernes@mpi.nl>	Erich Jarvis <ejarvis@rockefeller.edu>	Paratus	PMID: 39239167
m40	Mammals	Mammals	Laurasiatheria	Chiroptera (Yangochiroptera)	Vespertilionidae	Regular bats	65			Antrozous pallidus	pallid bat	9440		mAntPal1	mAntPal1.pri	GCA_027563665.2	GCA_027563665-GB_2025_12_03	GCA_027563665-GB_2025_12_03	(needs sex chr named)			mAntPal1.alt	GCA_027595915.1	CM050618.1			CLR, DAmar assembler	326	93	2126460045		M	Least Concern		Bat1K		David Ray <david.4.ray@gmail.com>	Gene Myers <gene@mpi-cbg.de>	Max Planck Society	PMID: 32699395
m40	Mammals	Mammals	Laurasiatheria	Chiroptera (Yangochiroptera)	Vespertilionidae	Regular bats	65			Corynorhinus townsendii	Townsend's big-eared bat	124745		mCorTow1	mCorTow1.hap1	GCA_026230055.2	GCA_026230055.2-GB_2026_01_12	GCA_026230055.2-GB_2026_01_12	Has X and Y	mCorTow1.hap2	GCA_026230045.2			CM047939.1			HiFi, HiFiasm Hi-C phasing	636	380	2115057576		M	Least Concern		CCGP		Michael.Buchalski <Michael.Buchalski@wildlife.ca.gov	Bradley Shaffer <brad.shaffer@ucla.edu>	State of California	PMID: 38092381
m40	Mammals	Mammals	Laurasiatheria	Chiroptera (Yangochiroptera)	Vespertilionidae	Regular bats	65			Vespertilio murinus	particolored bat	59485		mVesMur1	mVesMur1.hap1	GCA_963924515.2		GCA_963924515.2	Has X and Y	mVesMur1.hap2	GCA_963924695.2			OZ004724.2			HiFi, HiFiasm Hi-C phasing	456	267	1963609431		M	Least Concern		DToL		Mark Blaxter <mb35@sanger.ac.uk>	Sonja Vernes <Sonja.Vernes@mpi.nl>	Wellcome Trust	PMID: 39239168
m40	Mammals	Mammals	Laurasiatheria	Chiroptera (Yangochiroptera)	Vespertilionidae	Regular bats	65			Nyctalus leisleri	lesser noctule	59465		mNycLei1	mNycLei1.hap1	GCA_964264875.2		GCA_964264875.2	Has X and Y	mNycLei1.hap2	GCA_964264895.2			OZ183647.1			HiFi, HiFiasm Hi-C phasing	886	584	2226320811		M	Least Concern		DToL		Mark Blaxter <mb35@sanger.ac.uk>	Gaill Armstrong	Wellcome Trust
m40	Mammals	Mammals	Laurasiatheria	Chiroptera (Yangochiroptera)	Vespertilionidae	Regular bats	65			Eptesicus chiriquinus	Chiriquinan serotine	3371121		mEptChi1	mEptChi1.hap1	GCA_054100705.1		GCA_054100705.1	Has X and Y	mEptChi1.hap2				CM134184.1			HiFi, HiFiasm Hi-C phasing	451	132	2167981810		M	Least Concern		Bat1k	Paratus	Sonja Vernes <Sonja.Vernes@mpi.nl>	Erich Jarvis <ejarvis@rockefeller.edu>	Paratus
m40	Mammals	Mammals	Laurasiatheria	Chiroptera (Yangochiroptera)	Vespertilionidae	Regular bats	65			Ia io	great evening bat	360967		mIaxIox2	mIaxIox2.hap1	GCA_054824925.1		GCA_054824925.1	Has X and Y	mIaxIox2.hap2	GCA_054824975.1			CM139571.1			HiFi, HiFiasm Hi-C phasing	801	377	2310617144		M	Near Threatened		Bat1k	Paratus	Sonja Vernes <Sonja.Vernes@mpi.nl>	Erich Jarvis <ejarvis@rockefeller.edu>	Paratus
m40	Mammals	Mammals	Laurasiatheria	Chiroptera (Yangochiroptera)	Miniopteridae	Regular bats	65			Miniopterus schreibersii	Schreibers' long-fingered bat	9433		mMinSch1	mMinSch1.hap1	GCA_964146895.2		GCA_964146895.2	Has X and Y	mMinSch1.hap2	GCA_964145185.2			OZ071116.1			HiFi, HiFiasm Hi-C phasing	325	285	1850573702		M	Not evaluated		DToL		Mark Blaxter <mb35@sanger.ac.uk>	Ine Alvarez van Tussenbroek <iavt1@st-andrews.ac.uk>	Wellcome Trust	PMID: 42180417
m40	Mammals	Mammals	Laurasiatheria	Chiroptera (Yangochiroptera)	Miniopteridae	Regular bats	65			Miniopterus natalensis	Natal long-fingered bat	291302		mMinNat1	mMinNat1.hap1	GCA_054644295.1		GCA_054644295.1	Has X only	mMinNat1.hap2	GCA_054644305.1			CM138432.1			HiFi, HiFiasm Hi-C phasing	248	135	1835620866		F	Least Concern		Bat1k	Paratus	Sonja Vernes <Sonja.Vernes@mpi.nl>	Erich Jarvis <ejarvis@rockefeller.edu>	Paratus
m40	Mammals	Mammals	Laurasiatheria	Chiroptera (Yangochiroptera)	Emballonuridae	Regular bats	65			Saccopteryx leptura	lesser sac-winged bat	249018		mSacLep1	mSacLep1.pri	GCA_036850995.1	GCF_036850995.1	GCF_036850995.1	Has X (and no Y, but a male)			mSacLep1.alt	GCA_036851165.1			SRX15446640;SRX6461512;SRX9833452	CLR I, FALCON unzip	725	167	2576497192		M	Least Concern		Bat1K		Sonja Vernes <Sonja.Vernes@mpi.nl>	Gene Myers <gene@mpi-cbg.de>	Max Planck Society	No PMID https://wellcomeopenresearch.org/articles/11-92
m40	Mammals	Mammals	Laurasiatheria	Chiroptera (Yangochiroptera)	Emballonuridae	Regular bats	65			Saccopteryx bilineata	greater sac-winged bat	59482		mSacBil1	mSacBil1.pri	GCA_036850765.1	GCF_036850765.1	GCF_036850765.1	Has X (and no Y, but a male)			mSacBil1.alt	GCA_036850925.1	CM072282.1		SRX6461511;SRX9690000;SRX9690001;SRX9690002;SRX9690003;SRX9690004;SRX9690005;SRX9690007;SRX9729696;SRX9833451	CLR I, FALCON unzip	714	257	2612326447		M	Least Concern		Bat1K		Sonja Vernes <Sonja.Vernes@mpi.nl>	Burton Lim <burtonl@rom.on.ca>	Max Planck Society	No PMID https://wellcomeopenresearch.org/articles/9-726
m40	Mammals	Mammals	Laurasiatheria	Chiroptera (Yangochiroptera)	Mormoopidae	Regular bats	65			Pteronotus mesoamericanus	Mesoamerican mustached bat	1884717		mPteMes1	mPteMes1.pri	GCA_056363955.1		GCA_056363955.1	Has X and Y								HiFi, Hifiasm solo	87	27	2137861399		M	Least Concern		Paratus	Bat1K	Sonja Vernes <Sonja.Vernes@mpi.nl>	Erich Jarvis <ejarvis@rockefeller.edu>	Paratus
m41	Mammals	Mammals	Laurasiatheria	Chiroptera (Yinpterochiroptera)	Rhinolophidae	Megabats	65	186	17	Rhinolophus ferrumequinum	greater horseshoe bat	59479	4	mRhiFer1	mRhiFer1.pri	GCA_004115265.3	GCF_004115265.2	GCA_004115265.3	Has X only			mRhiFer1.alt	GCA_004115295.1			SRX18895934;SRX18895935;SRX18895936;SRX18895937;SRX18895938;SRX18895939;SRX18895940;SRX18895941;SRX18895942;SRX18895943	CLR I, FALCON unzip	289	134	2075768562		F	Least Concern		VGP		Emma Teeling <emma.teeling@ucd.ie>	Erich Jarvis <ejarvis@rockefeller.edu>	Max Planck Society	PMID: 33911273
m41	Mammals	Mammals	Laurasiatheria	Chiroptera (Yinpterochiroptera)	Rhinolophidae	Megabats	65			Rhinolophus hipposideros	lesser horseshoe bat	77218		mRhiHip2	mRhiHip2.hap1	GCA_964194185.1		GCA_964194185.1	Has X only	mRhiHip2.hap2	GCA_964194215.2			OZ077446.1			HiFi, HiFiasm Hi-C phasing	2350	723	2171328640		F	Least Concern		DToL		Mark Blaxter <mb35@sanger.ac.uk>	Ine Alvarez van Tussenbroek <iavt1@st-andrews.ac.uk>	Wellcome Trust	PMID: 42004187
m41	Mammals	Mammals	Laurasiatheria	Chiroptera (Yinpterochiroptera)	Rhinolophidae	Megabats	65			Rhinolophus trifoliatus	trefoil horseshoe bat	430492		mRhiTri1	mRhiTri1.pri	GCA_043728145.1	GCA_043728145.1-GB_2025_10_26	GCA_043728145.1-GB_2025_10_26	Has X and Y			mRhiTri1.alt	GCA_043728055.1	CM093172.1			HiFi, Hifiasm solo	522	125	2232405783		M	Near Threatened		Bat1K		Michael Hiller <michael.hiller@senckenberg.de>	Aaron T. Irving <aaronirving@intl.zju.edu.cn>	LOEWE-Centre for Translational Biodiversity Genomics	PMID: 39880942
m41	Mammals	Mammals	Laurasiatheria	Chiroptera (Yinpterochiroptera)	Rhinolophidae	Megabats	65			Rhinolophus yonghoiseni	Yong hoi sen's woolly horseshoe bat	2952509		mRhiYon1	mRhiYon1.pri	GCA_043880425.1	GCA_043880425.1-GB_2025_11_02	GCA_043880425.1-GB_2025_11_02	(need sex chr named)			mRhiYon1.alt	GCA_043880365.1	CM093778.1			HiFi, Hifiasm solo	1681	1485	2323175246		M	Not evaluated		Bat1K		Michael Hiller <michael.hiller@senckenberg.de>	Aaron T. Irving <aaronirving@intl.zju.edu.cn>	LOEWE-Centre for Translational Biodiversity Genomics	PMID: 39880942
m41	Mammals	Mammals	Laurasiatheria	Chiroptera (Yinpterochiroptera)	Rhinolophidae	Megabats	65			Rhinolophus affinis	intermediate horseshoe bat	59477		mRhiAff1	mRhiAff1.pri	GCA_043728065.1	GCA_043728065.1-GB_2025_10_23	GCA_043728065.1-GB_2025_10_23	Has X (need Y labelled)			mRhiAff1.alt	GCA_043727925.1	CM093110.1			HiFi, Hifiasm solo	2230	2193	2302439935		M	Least Concern		Bat1K		Michael Hiller <michael.hiller@senckenberg.de>	Aaron T. Irving <aaronirving@intl.zju.edu.cn>	LOEWE-Centre for Translational Biodiversity Genomics	PMID: 39880942
m41	Mammals	Mammals	Laurasiatheria	Chiroptera (Yinpterochiroptera)	Rhinolophidae	Megabats	65			Rhinolophus perniger lanosus	Northern woolly horseshoe bat	3030661		mRhiPer1	mRhiPer1.pri	GCA_043748575.1	GCA_043748575.1-GB_2025_11_02	GCA_043748575.1-GB_2025_11_02	Has X and Y			mRhiPer1.alt	GCA_043748905.1	CM093170.1			HiFi, Hifiasm solo	128	65	2185518987		M	Not evaluated		Bat1K		Michael Hiller <michael.hiller@senckenberg.de>	Aaron T. Irving <aaronirving@intl.zju.edu.cn>	LOEWE-Centre for Translational Biodiversity Genomics	PMID: 39880942
m41	Mammals	Mammals	Laurasiatheria	Chiroptera (Yinpterochiroptera)	Rhinolophidae	Megabats	65			Rhinolophus clivosus	Geoffroy's horseshoe bat	59478		mRhiCli1	mRhiCli1.hap1	GCA_054645015.1		GCA_054645015.1	Has X and Y	mRhiCli1.hap2	GCA_054645025.1			CM138582.1			HiFi, HiFiasm Hi-C phasing	306	270	2275760243		M	Least Concern		Bat1K	Paratus	Sonja Vernes <Sonja.Vernes@mpi.nl>	Erich Jarvis <ejarvis@rockefeller.edu>	Paratus
m41	Mammals	Mammals	Laurasiatheria	Chiroptera (Yinpterochiroptera)	Rhinolophidae	Megabats	65			Rhinolophus blasii	Blasius's horseshoe bat	519037		mRhiBla1	mRhiBla1.hap1	GCA_057428245.1		GCA_057428245.1	Has X and Y	mRhiBla1.hap2	GCA_057428315.1			CM171913.			HiFi, HiFiasm Hi-C phasing	302	196	2127936757		M	Least Concern		Bat1K	Paratus	Sonja Vernes <Sonja.Vernes@mpi.nl>	Erich Jarvis <ejarvis@rockefeller.edu>	Paratus
m41	Mammals	Mammals	Laurasiatheria	Chiroptera (Yinpterochiroptera)	Rhinolophidae	Megabats	65			Rhinolophus darlingi	Darling's horseshoe bat	49443		mRhiDar1	mRhiDar1.hap1	GCA_057427945.1		GCA_057427945.1	Has X and Y	mRhiDar1.hap2	GCA_057428265.1			CM171788.1			HiFi, HiFiasm Hi-C phasing	281	222	2181468215		M	Least Concern		Bat1K	Paratus	Sonja Vernes <Sonja.Vernes@mpi.nl>	Erich Jarvis <ejarvis@rockefeller.edu>	Paratus
m41	Mammals	Mammals	Laurasiatheria	Chiroptera (Yinpterochiroptera)	Pteropodidae	Megabats	65			Rousettus aegyptiacus	Egyptian fruit bat	9407		mRouAeg1	mRouAeg1.pri	GCA_014176215.2		GCA_014176215.2	Has X and Y							ERX6137281;ERX6137282;ERX6137283;SRX18295185;SRX18295186;SRX18295187;SRX18295188	CLR I, DAmar	277	27	1892781429		M	Least Concern		Bat1K		Sonja Vernes <Sonja.Vernes@mpi.nl>	Gene Myers <gene@mpi-cbg.de>	Max Planck Society	PMID: 32699395
m41	Mammals	Mammals	Laurasiatheria	Chiroptera (Yinpterochiroptera)	Pteropodidae	Megabats	65			Pteropus rufus	Madagascan flying fox	196297		mPteRuf1	mPteRuf1.hap1	GCA_056363885.1		GCA_056363885.1	Has X only	mPteRuf1.hap2	GCA_056363655.1			CM150680.1			HiFi, HiFiasm Hi-C phasing	235	148	2086016015		F	Vulnerable		Bat1K		Cara Brook <cbrook@uchicago.edu>	Erich Jarvis <ejarvis@rockefeller.edu>
m41	Mammals	Mammals	Laurasiatheria	Chiroptera (Yinpterochiroptera)	Hipposideridae	Megabats	65			Hipposideros larvatus	intermediate roundleaf bat	175524		mHipLar1	mHipLar1.pri	GCA_031876335.1	GCA_031876335.1-GB_2025_10_17	GCA_031876335.1-GB_2025_10_17	Has X only	mHipLar2.pri	GCA_043727955.1	mHipLar1.alt	GCA_031878685.1				HiFi, Hifiasm solo	188	69	2338923724		F	Least Concern		RU-COVID19	Bat1K	Jianguo Lu <lujianguo@mail.sysu.edu.cn>	Erich Jarvis <ejarvis@rockefeller.edu>	Rockefeller University COVID19
m40	Mammals	Mammals	Laurasiatheria	Chiroptera (Yinpterochiroptera)	Hipposideridae	Megabats	65			Doryrhina cyclops	Cyclops roundleaf bat	249021		mDorCyc1	mDorCyc1.pri	GCA_043880285.1	GCA_043880285.1-GB_2025_12_03	GCA_043880285.1-GB_2025_12_03	(needs sex chr named)			mDorCyc1.alt	GCA_043880225.1	CM093779.1			HiFi, Hifiasm solo	399	65	2390587633		F	Least Concern		Bat1K		Michael Hiller <michael.hiller@senckenberg.de>	Aaron T. Irving <aaronirving@intl.zju.edu.cn>	LOEWE-Centre for Translational Biodiversity Genomics	PMID: 32699395
m40	Mammals	Mammals	Laurasiatheria	Chiroptera (Yinpterochiroptera)	Hipposideridae	Megabats	65			Aselliscus stoliczkanus	Stoliczka's trident bat	188568		mAseSto1	mAseSto1.pri	GCA_043727835.1	GCA_043727835.1-GB_2025_08_08	GCA_043727835.1-GB_2025_08_08	Has X and Y			mAseSto1.alt	GCA_043727795.1	CM093171.1			HiFi, Hifiasm solo	161	74	2268679753		M	Least Concern		Bat1K		Michael Hiller <michael.hiller@senckenberg.de>	Aaron T. Irving <aaronirving@intl.zju.edu.cn>	LOEWE-Centre for Translational Biodiversity Genomics	PMID: 32699395
m41	Mammals	Mammals	Laurasiatheria	Chiroptera (Yinpterochiroptera)	Rhinopomatidae	Megabats	65			Rhinopoma microphyllum	Greater mouse-tailed bat	173903		mRhiMic1	mRhiMic1.pri	GCA_043880545.1	GCA_043880545.1-GB_2025_10_13	GCA_043880545.1-GB_2025_10_13	Has X (where is Y?)			mRhiMic1.alt	GCA_043880455.1				HiFi, Hifiasm solo	258	21	2564586454		M	Least Concern		Bat1K		Michael Hiller <michael.hiller@senckenberg.de>	Aaron T. Irving <aaronirving@intl.zju.edu.cn>	LOEWE-Centre for Translational Biodiversity Genomics	PMID: 32699395
m41	Mammals	Mammals	Laurasiatheria	Chiroptera (Yinpterochiroptera)	Rhinopomatidae	Megabats	65			Rhinopoma cystops	Egyptian mouse-tailed bat	1034335		mRhiCys1	mRhiCys1.hap1	GCA_055761895.1		GCA_043880545.2	Has X and Y	mRhiCys1.hap2	GCA_055761905.1			CM147174.1			HiFi, HiFiasm Hi-C phasing	617	479	3200848786		M	Least Concern		Paratus	Bat1K	Sonja Vernes <Sonja.Vernes@mpi.nl>	Erich Jarvis <ejarvis@rockefeller.edu>	Paratus
m41	Mammals	Mammals	Laurasiatheria	Chiroptera (Yinpterochiroptera)	Megadermatidae	Megabats	65			Megaderma spasma	Lesser false vampire bat	9414		mMegSpa1	mMegSpa1.pri	GCA_043880595.1	GCA_043880595.1-GB_2025_12_03	GCA_043880595.1-GB_2025_12_03	Has X (need Y named)			mMegSpa1.alt	GCA_043880535.1	CM093799.1			HiFi, Hifiasm solo	1277	418	2124723628		M	Least Concern		Bat1K		Michael Hiller <michael.hiller@senckenberg.de>	Aaron T. Irving <aaronirving@intl.zju.edu.cn>	LOEWE-Centre for Translational Biodiversity Genomics	PMID: 32699395
m42	Mammals	Mammals	Laurasiatheria	Carnivora (Caniformia)	Mustelidae	Dog-like carnivorans	57	125	13	Lutra lutra	Eurasian otter	9657	4	mLutLut1	mLutLut1.pri	GCA_902655055.2	GCF_902655055.1	GCA_902655055.2	Has X and Y			mLutLut1.alt	GCA_902653095.1	NC_062277.1		ERX5970057	CLR I, FALCON unzip	229	44	2438458878		M	Near Threatened		Sanger 25G		Daniel Mead <da2@sanger.ac.uk>	Richard Durbin <rd@sanger.ac.uk>	Wellcome Trust	PMID: 32258427
m42	Mammals	Mammals	Laurasiatheria	Carnivora (Caniformia)	Mustelidae	Dog-like carnivorans	57			Mustela erminea	stoat	36723		mMusErm1	mMusErm1.pri	GCA_009829155.1	GCF_009829155.1	GCF_009829155.1	Has X and Y	mMusErm2.hap1, mMusErm2.hap2	GCA_965636865.1, GCA_965636855.1	mMusErm1.alt	GCA_009829165.1	KM091450.1			CLR I, FALCON unzip	293	94	2445217270		M	Least Concern		VGP		Andrew Veale <andrew.j.veale@gmail.com>	Erich Jarvis <ejarvis@rockefeller.edu>	University of Auckland
m42	Mammals	Mammals	Laurasiatheria	Carnivora (Caniformia)	Mustelidae	Dog-like carnivorans	57			Mustela lutreola	European mink	9666		mMusLut2	mMusLut2.pri	GCA_030435805.1	GCF_030435805.1	GCF_030435805.1	Has X and Y			mMusLut2.alt	GCA_030435785.1				HiFi, Hifiasm solo	65	26	2586285479		M	Critically Endangered		VGP		Jakub Skorupski <jakub.skorupski@gajanet.pl>	Erich Jarvis <ejarvis@rockefeller.edu>	European Mink Centre Consortium	PMID: 37834264
m42	Mammals	Mammals	Laurasiatheria	Carnivora (Caniformia)	Mustelidae	Dog-like carnivorans	57			Mustela nivalis vulgaris	least weasel	36239		mMusNiv2	mMusNiv2.hap1	GCA_964662115.1		GCA_964662115.1	Has X and Y	mMusNiv2.hap2, mMusNiv1.hap1, mMusNiv1.hap2	GCA_964662095.1, GCA_057128415.1, GCA_057128425.1			OZ211690.1			HiFi, HiFiasm Hi-C phasing	6117	3179	3437857113		M	Least Concern		DToL		Mark Blaxter <mb35@sanger.ac.uk>	Michelle F O'Brien <michelle.obrien@wwt.org.uk>	Wellcome Trust
m42	Mammals	Mammals	Laurasiatheria	Carnivora (Caniformia)	Mustelidae	Dog-like carnivorans	57			Neogale vison	American mink	452646		mNeoVis2	mNeoVis2.hap1	GCA_964106545.1		GCA_964106545.1	Has X only	mNeoVis2.hap2	GCA_964106205.1, GCA_020171115.1						HiFi, HiFiasm Hi-C phasing	568	343	2697130894		F	Least Concern		DToL		Mark Blaxter <mb35@sanger.ac.uk>	Michelle F O'Brien <michelle.obrien@wwt.org.uk>	Wellcome Trust	No PMID https://wellcomeopenresearch.org/articles/10-103; PMID: 41098172
m42	Mammals	Mammals	Laurasiatheria	Carnivora (Caniformia)	Mustelidae	Dog-like carnivorans	57			Martes martes	European pine marten	29065		mMarMar1	mMarMar1.pri	GCA_963455335.1		GCA_963455335.1	Has X and Y			mMarMar1.alt	GCA_963455355.1	OY734083.1		ERX11270049	HiFi, Hifiasm solo	2726	476	2484633589		M	Least Concern		ERGA		Mark Blaxter <mb35@sanger.ac.uk>	David O'Brien <David.OBrien@nature.scot>	Wellcome Trust	PMID: 39233901
m42	Mammals	Mammals	Laurasiatheria	Carnivora (Caniformia)	Mustelidae	Dog-like carnivorans	57			Meles meles	European badger	9662		mMelMel1	mMelMel3.2.pat	GCF_922984935.2	GCF_922984935.2	GCF_922984935.2	Has X and Y	mMelMel3.2.mat	GCA_922990625.1			OW159452.1		SRX211603;SRX211604;SRX211651;SRX211652;SRX211696;SRX211697;SRX9472700;SRX9472701;SRX9472702	HiFi, Hifiasm Trio	638	537	2738678004		M	Least Concern		DToL		Mark Blaxter <mb35@sanger.ac.uk>	Chris Newman <chris.newman@zoo.ox.ac.uk>	Wellcome Trust	No PMID https://wellcomeopenresearch.org/articles/7-239
m42	Mammals	Mammals	Laurasiatheria	Carnivora-Caniformia	Canidae	Dog-like carnivorans	57			Canis lupus baileyi	Mexican gray wolf	143281		mCanLup2	mCanLup2	GCA_048164855.1	GCF_048164855.1	GCF_048164855.1	Has X and Y	mCanLup2.hap2, mCanLor1.pri, mCanFam4.pri	GCA_048164845.1, GCA_905319855.2, GCF_011100685.1	mCanLor1.alt	GCA_905319845.1	CM107089.1		PRJNA1234771	HiFi, HiFiasm Hi-C phasing	416	249	2495589887		M	Endangered		Revive & Restore		Ben Novak<ben@reviverestore.org>	Erich Jarvis <ejarvis@rockefeller.edu>	Revive & Restore	PMID: 34926833
m42	Mammals	Mammals	Laurasiatheria	Carnivora (Caniformia)	Canidae	Dog-like carnivorans	57			Vulpes vulpes	red fox	9627		mVulVul1	mVulVul1.hap1	GCA_964106825.2		GCA_964106825.2	Has X only	mVulVul1.hap2	GCA_964106925.2			OZ067330.1			HiFi, HiFiasm Hi-C phasing	2306	461	2411727275		F	Least Concern		DToL		Mark Blaxter <mb35@sanger.ac.uk>	Rosa Lopez Colom <rosa.lopez@wwt.org.uk>	Wellcome Trust	PMID: 39990997
m42	Mammals	Mammals	Laurasiatheria	Carnivora (Caniformia)	Canidae	Dog-like carnivorans	57			Lycaon pictus	African hunting dog	9622		mLycPic1	mLycPic1.mat	GCA_040955705.1		GCA_040955705.1	Has X (Y in paternal)	mLycPic1.pat	GCA_040955645.1						HiFi, Hifiasm Trio	167	76	2384012108		M	Endangered		Yggdrasil		Tom Gilbert <tgilbert@snm.ku.dk>	Sergei Kilver <sergei.kliver@sund.ku.dk>	Carlsberg Foundation & DNRF143	PMID: 39316562
m42	Mammals	Mammals	Laurasiatheria	Carnivora (Caniformia)	Otariidae	Dog-like carnivorans	57			Zalophus californianus	California sea lion	9704		mZalCal1	mZalCal1.2.pri	GCA_009762305.2	GCF_009762305.2	GCF_009762305.2	Has X and Y			mZalCal1.2.alt	GCA_009762295.2	AM181017.1		SRX14129728;SRX4928793;SRX4928794;SRX4928795;SRX4928796;SRX4928797;SRX4928798;SRX4928799;SRX4928800;SRX4928801	CLR I, FALCON unzip	230	47	2409685272		M	Least Concern		Individual		Jochen Wolf <j.wolf@biologie.uni-muenchen.de>	Erich Jarvis <ejarvis@rockefeller.edu>	Deutsche Forschungsgemeinschaft grant	PMID: 34097816
m42	Mammals	Mammals	Laurasiatheria	Carnivora (Caniformia)	Phocidae	Dog-like carnivorans	57			Halichoerus grypus	grey seal	9711		mHalGry1	mHalGry1.hap1	GCA_964656455.1	GCF_964656455.1	GCF_964656455.1	Has X only	mHalGry1.hap2	GCA_964656465.1			OZ210076.1			HiFi, HiFiasm Hi-C phasing	1300	170	2400061917		F	Least Concern		DToL		Mark Blaxter <mb35@sanger.ac.uk>	Simon Moss <sem6@st-andrews.ac.uk>	Wellcome Trust
m42	Mammals	Mammals	Laurasiatheria	Carnivora (Caniformia)	Ursidae	Dog-like carnivorans	57			Ursus americanus	American black bear	9643		mUrsAme1	mUrsAme1.pri	GCA_024610735.2		GCA_024610735.2	Has X only (Y not curated)			mUrsAme1.alt	GCA_024610745.1	CM119854.1			HiFi, Hifiasm solo	338	297	2524249997		M	Least Concern		CCGP		Beth Shapiro <beth.shapiro@gmail.com>	Merly Escalona <mmescalo@ucsc.edu>
m43	Mammals	Mammals	Laurasiatheria	Carnivora (Feliformia)	Felidae	Cat-like carnivorans	57	160	3	Lynx canadensis	Canada lynx	61383	4	mLynCan1	mLynCan1.pri	GCA_007474595.2	GCF_007474595.2	GCF_007474595.2	Has X and Y			mLynCan1.alt	GCA_007474575.2		PRJNA516733	SRX6478231	CLR I, FALCON unzip	894	54	2407810255		M	Least Concern		VGP		Tanya Lama <tlama@smith.edu>	Warren Johnson <johnsonw11661@gmail.com>	US Fish and Wildlife Service	PMID 33911273
m43	Mammals	Mammals	Laurasiatheria	Carnivora (Feliformia)	Felidae	Cat-like carnivorans	57			Neofelis nebulosa	clouded leopard	61452		mNeoNeb1	mNeoNeb1.pri	GCA_028018385.1	GCF_028018385.1	GCF_028018385.1	Has X and Y			mNeoNeb1.alt	GCA_028018655.1				HiFi, Hifiasm solo	215	34	2468361932		M	Vulnerable		RU-COVID19		Klaus-Peter Koepfli <KoepfliK@si.edu>	Erich Jarvis <ejarvis@rockefeller.edu>	Rockefeller University COVID19, HHMI
m43	Mammals	Mammals	Laurasiatheria	Carnivora (Feliformia)	Felidae	Cat-like carnivorans	57			Panthera onca	jaguar	9690		mPanOnc1	mPanOnc1.hap2	GCA_046562875.2		GCA_046562875.2	Has X and Y	mPanOnc1.hap1	GCA_046562875.1						HiFi, HiFiasm Hi-C phasing	285	85	2487960463		M	Near Threatened		AmaZoomics : Genomics of Brazilian Biodiversity		Alexandre Aleixo <alexandre.aleixo@itv.org>	Sibelle Vilaca <sibelle.vilaca@itv.org>	Vale
m44	Mammals	Mammals	Laurasiatheria	Pholidota	Manidae	Pangolins	80	8	1	Manis pentadactyla	Chinese pangolin	143292	4	mManPen7	mManPen7.hap1	GCA_030020395.1	GCF_030020395.1	GCF_030020395.1	Has X and Y	mManPen7.hap2	GCA_030020945.1					SRX7911810;SRX7911811;SRX7911812;SRX7911813;SRX7911814;SRX7911815;SRX7911816	HiFi, Hifiasm Hi-C phasing	1045	662	2840181150		M	Critically Endangered		RU-COVID19		Erich Jarvis <ejarvis@rockefeller.edu>	William J Murphy <wmurphy@cvm.tamu.edu>	Rockefeller University COVID19
m45	Mammals	Mammals	Laurasiatheria	Eulipotyphla (Soricidae)	Soricidae	Shrews	66	385	2	Suncus etruscus	Etruscan shrew	109475	4	mSunEtr1	mSunEtr1.pri	GCA_024139225.1	GCF_024139225.1	GCF_024139225.1	Has X and Y			mSunEtr1.alt	GCA_024140225.1				CLR II, FALCON unzip	1154	147	2471666657		M	Least Concern		VGP		Yury Bukhman <YBukhman@morgridge.org>	Erich Jarvis <ejarvis@rockefeller.edu>	Regenerative Biology Morgridge Institute for Research	PMID: 38326333
m45	Mammals	Mammals	Laurasiatheria	Eulipotyphla (Soricidae)	Soricidae	Shrews	66			Sorex araneus	European shrew	42254		mSorAra2	mSorAra2.pri	GCA_027595985.1	GCF_027595985.1	GCF_027595985.1	Has X only			mSorAra2.alt	GCA_027595995.1			SRX22012180;SRX22012181;SRX22012182;SRX22012183;SRX22012184;SRX22012185;SRX22012186;SRX22012187;SRX22012188;SRX22012189	HiFi, Hifiasm solo	1492	65	2405993548		F	Least Concern		VGP		Liliana Davalos <Liliana.Davalos@stonybrook.edu>	William Thomas <william.thomas@stonybrook.edu>	Human Frontiers of Science Program
m46	Mammals	Mammals	Laurasiatheria	Eulipotyphla (Talpidae)	Talpidae	Moles	66	50	1	Talpa europaea	European mole	9375	4	mTalEur1	mTalEur1.hap1	GCA_964194135.1		GCA_964194135.1	Has X only	mTalEur1.hap2	GCA_964194205.1			OZ077416.1			HiFi, Hifiasm Hi-C phasing	1396	356	2056471431		F	Least Concern		VGP	DToL	Mark Blaxter <mb35@sanger.ac.uk>	Rosa Lopez Colom <rosa.lopez@wwt.org.uk>	Wellcome Trust	PMID: 40093592
m47	Mammals	Mammals	Laurasiatheria	Eulipotyphla (Erinaceidae)	Erinaceidae	Hedgehogs	70	43	1	Erinaceus europaeus	European hedgehog	9365	4	mEriEur2.1	mEriEur2.pri	GCA_950295315.1	GCF_950295315.1	GCF_950295315.1	Has X only			mEriEur2.alt	GCA_950295305.1			ERX10650739;SRX211592;SRX211593;SRX211642;SRX211643;SRX211686;SRX211687	HiFi, Hifiasm solo	4935	1175	2720701264		F	Least Concern		VGP	DToL	Mark Blaxter <mb35@sanger.ac.uk>	Simon Allen <Simon@gowerbirdhospital.org.uk>	Wellcome Trust	No PMID https://wellcomeopenresearch.org/articles/9-449
m48	Mammals	Mammals	Laurasiatheria	Eulipotyphla (Solenodontidae)	Solenodontidae	Solenodon	75	1	1	Solenodon paradoxus	Hispaniolan solenodon	79805	2																				Endangered		VGP		Erich Jarvis <ejarvis@rockefeller.edu>
m49	Mammals	Mammals	Marsupials	Diprotodontia (Phalangeridae)	Phalangeridae	Possums	52	70	1	Trichosurus vulpecula	common brushtail possum	9337	4	mTriVul1	mTriVul1.pri	GCA_011100635.1	GCF_011100635.1	GCF_011100635.1	Has X and Y			mTriVul1.alt	GCA_011100645.1	AF357238.1	PRJNA516733	SRX18369049;SRX18369050;SRX18369051;SRX18369052;SRX18369053;SRX18369054;SRX18369055;SRX18369056;SRX18369057;SRX18369058	CLR I, FALCON unzip	2007	212	3359347707		M	Least Concern		VGP		Neil Gemmell <neil.gemmell@otago.ac.nz>	Erich Jarvis <ejarvis@rockefeller.edu>	University of Otago, Genomics Aotearoa, Royal Society of New Zealand Marsden fund	PMID: 37848431
m50	Mammals	Mammals	Marsupials	Diprotodontia (Macropodidae)	Macropodidae	Kangaroos/Wallabies	52	47	1	Macropus eugenii	Tammar wallaby	9315	4	mMacEug1	mMacEug1.pri	GCA_028372415.2	GCF_028372415.1	GCA_028372415.2	Has X and Y	mMacEug2.hap1, mMacEug2.hap2	GCA_048593335.1, GCA_048593345.1	mMacEug1.alt	GCA_028389975.1	CM051844.1			HiFi, Hifiasm solo	829	314	3448891385		M	Least Concern		VGP		Andrew Veale <andrew.j.veale@gmail.com>	Erich Jarvis <ejarvis@rockefeller.edu>	HHMI
m51	Mammals	Mammals	Marsupials	Diprotodontia (Phascolarctidae)	Phascolarctidae	Koalas/Wombats	55	4	1	Phascolarctos cinereus	koala	38626	4	phaCin_HiC	mPhaCin1.pri	GCA_003287225.3		GCA_003287225.3	Has X only							SRX14411369;SRX14411370;SRX14411371;SRX14411372;SRX14411373;SRX14411374;SRX14411375;SRX14411376;SRX14411377;SRX14411378	CLR I, FALCON, HiRise Hi-C scaffolding	1898	1235	3187989499		F	Vulnerable		Oz Mammals Genomics	VGP	Carolyn Hogg carolyn.hogg@sydney.edu.au	Katherine Belov <kathy.belov@sydney.edu.au>	Australian Museum Foundation, Bioplatforms Australia, New South Wales Environmental Trust , Australian Research Council, the University of Sydney and Dovetail Genomics	PMID: 29967444
m52	Mammals	Mammals	Marsupials	Peramelemorphia	Peramelidae	Bandicoots/Bilbies	63	20	1	Macrotis lagotis	greater bilby	92651	4	mMacLag1	mMacLag1.pri	GCA_037893015.1	GCF_037893015.1	GCF_037893015.1	Has X only								CLR I, IPA	5028	609	3655732635		F	Vulnerable		Oz Mammals Genomics	VGP	Carolyn Hogg carolyn.hogg@sydney.edu.au	Katherine Belov <kathy.belov@sydney.edu.au>	Threatened Species Initiative, Oz Mammal Genome Initiative, the Australian Research Council grants
m53	Mammals	Mammals	Marsupials	Dasyuromorphia	Dasyuridae	Tasmanian devil/Numbats/Quolls	63	70	3	Sminthopsis crassicaudata	fat-tailed dunnart	9301	4	mSmiCra1	mSmiCra1.hap1	GCA_048593235.1	GCF_048593235.1	GCF_048593235.1	Has X only	mSmiCra1.hap2	GCA_048593295.1						HiFi, ONT, Hifiasm	1890	7	3239981553		F	Least Concern		Colossal		Rachel O'Neill <rachel.oneill@uconn.edu>	Patrick Grady <patrick.grady@uconn.edu>	Colossal
m53	Mammals	Mammals	Marsupials	Dasyuromorphia	Dasyuridae	Tasmanian devil/Numbats/Quolls	63			Sarcophilus harrisii	Tasmanian devil	9305		mSarHar1	mSarHar1.hap1	GCA_048593225.1	GCA_048593225.1-GB_2025_09_01	GCA_048593225.1-GB_2025_09_01	Has X (missing Y?)	mSarHar1.hap2	GCA_048593325.1						HiFi, ONT, Hifiasm	1521	7	3244907618		M	Endangered		Colossal		Rachel O'Neill <rachel.oneill@uconn.edu>	Patrick Grady <patrick.grady@uconn.edu>	Colossal
m53	Mammals	Mammals	Marsupials	Dasyuromorphia	Dasyuridae	Tasmanian devil/Numbats/Quolls	63			Dasyurus maculatus	tiger quoll	9281		mDasMac1	mDasMac1.hap1	GCA_048593285.1	GCA_048593285.1-GB_2025_09_17	GCA_048593285.1-GB_2025_09_17	(sex chromosomes not named)	mDasMac1.hap2	GCA_048593245.1						HiFi, ONT, Hifiasm	157	6	3043210118		M	Vulnerable		Colossal		Rachel O'Neill <rachel.oneill@uconn.edu>	Patrick Grady <patrick.grady@uconn.edu>	Colossal
m54	Mammals	Mammals	Marsupials	Notoryctemorphia	Notoryctidae	Marsupial moles	66	2	1	Notoryctes typhlops	Southern marsupial mole	37699	4	mNotTyp1	mNotTyp1.pri	GCA_048126345.2		GCA_048126345.2	Has X only								HIFi, ONT, Flye v. 2.9; Juicer v. 1.6	899	688	3845125805		F	Least Concern		Oz Mammals Genomics		Stephen Frankenberg <srfr@unimelb.edu.au>	Charles Feigin <C.Feigin@latrobe.edu.au>	Oz Mammals
m55	Mammals	Mammals	Marsupials	Microbiotheria	Microbiotheriidae	Monito del montes	68	1	1	Dromiciops gliroides	monito del montes	33562	4	mDroGli1	mDroGli1.pri	GCA_019393635.1	GCF_019393635.1	GCF_019393635.1	Has X only			mDroGli1.alt	GCA_019395325.1			SRX3362069;SRX3362070;SRX3362071;SRX3362072;SRX3362073;SRX3362074;SRX3362075;SRX3362076;SRX3362077;SRX3362078	CLR II, FALCON unzip	277	17	3303199800		F	Near Threatened		VGP		Roberto Nespolo <robertonespolorossi@gmail.com>	Erich Jarvis <ejarvis@rockefeller.edu>	HHMI
m56	Mammals	Mammals	Marsupials	Didelphimorphia	Didelphidae	Opossums	80	103	1	Monodelphis domestica	gray short-tailed opossum	13616	4	mMonDom1	mMonDom1.pri	GCA_027887165.2	GCF_027887165.1	GCA_027887165.2	Has X and Y			mMonDom1.alt	GCA_027917375.1			SRX20600014;SRX20600015;SRX20600016;SRX20600017;SRX20600018;SRX20600019;SRX20600020;SRX20600021;SRX20600022;SRX20600023	HiFi, Hifiasm solo	2269	14	3586183679		M	Least Concern		Allen Institute	VGP	Ed Lein <edl@alleninstitute.org>	Paul Samollow <psamollow@cvm.tamu.edu>	Allen Insitute
m57	Mammals	Mammals	Marsupials	Paucituberculata	Caenolestidae	Shrew-opossums	85	7	1	Lestoros inca	Incan caenolestid	42731	4	mLesInc1	mLesInc1.hap1	GCA_054644205.1		GCA_054644205.1	Has X and Y	mLesInc1.hap2	GCA_054644215.1			CM138385.1			HiFi, Hifiasm Hi-C phasing	1262	187	4258788792		M	Least Concern		VGP		Felix Grew <fgrewe@fieldmuseum.org>	Erich Jarvis <ejarvis@rockefeller.edu>	HHMI
m58	Mammals	Mammals	Monotremes	Monotremata	Ornithorhynchidae	Platypuses/Echidna	180	5	2	Ornithorhynchus anatinus	platypus	9258	4	mOrnAna1	mOrnAna1.4.pri	GCA_004115215.4	GCF_004115215.2	GCA_004115215.4	Has 5X and 5Y			mOrnAna1.3.alt	GCA_004115175.2	X83427.1		ERX6700411	CLR II, FALCON unzip	834	322	1859281927		M	Near Threatened		VGP		Guojie Zhang <guojie.zhang@bio.ku.dk>	Erich Jarvis <ejarvis@rockefeller.edu>	Pacbio, HHMI, Strategic Priority Research Program of the Chinese Academy of Sciences	PMID: 33408411
m58	Mammals	Mammals	Monotremes	Monotremata	Tachyglossidae	Platypuses/Echidna	180			Tachyglossus aculeatus	short-beaked echidna	9261		mTacAcu1	mTacAcu1.pri	GCA_015852505.1	GCF_015852505.1	GCF_015852505.1	Has 5X and 4Y			mTacAcu1.alt	GCA_015852515.1			SRX7214450;SRX7214451;SRX7214452;SRX7214453;SRX7214454;SRX7214455;SRX7214456;SRX7214457;SRX7214458;SRX7214459	CLR I, FALCON unzip	831	310	2213004214		M	Least Concern		VGP		Guojie Zhang <guojie.zhang@bio.ku.dk>	Erich Jarvis <ejarvis@rockefeller.edu>	National Key Research and Development Program of China, HHMI	PMID: 39778707
b1	Birds	Birds	Core landbirds	Passeriformes (Oscines)	Estrildidae	Songbirds	29.59	4900	45	Taeniopygia guttata	zebra finch	59729	5	bTaeGut7	bTaeGut7.mat	GCA_048771995.1	GCF_048771995.1	GCF_048771995.1	Has Z and W	bTaeGut7.pat, bTaeGut1.4.pri, bTaeGut2.pat, bTaeGut2.mat	GCA_048772025.1, GCA_003957565.4, GCF_008822105.2, GCA_008822115.3	bTaeGut1.4.alt	GCA_003957525.2	CM109829.1	PRJNA516733	SRX20533540;SRX20836918;SRX20836919;SRX20836920;SRX20836921;SRX20836958;SRX20836959	T2T, HiFi + ONT, Verrko	50	41	1141148522		M	Least Concern		VGP		Erich Jarvis <ejarvis@rockefeller.edu>	Giulio Formenti <gformenti@rockefeller.edu>	HHMI
b1	Birds	Birds	Core landbirds	Passeriformes (Oscines)	Estrildidae	Songbirds	29.59			Lonchura striata domestica	Bengalese finch	40157		bLonStr1	bLonStr1.mat	GCA_046129695.1	GCF_046129695.1	GCF_046129695.1	Has Z only	bLonStr1.pat	GCA_046129705.1						HiFi, Hifiasm trio phasing	337	161	1207550942		M	Least Concern		VGP		Erich Jarvis <ejarvis@rockefeller.edu>	Matthew Biegler <mbiegler@gmail.com>	HHMI
b1	Birds	Birds	Core landbirds	Passeriformes (Oscines)	Viduidae	Songbirds	29.59			Vidua chalybeata	village indigobird	81927		bVidCha1	bVidCha1.merged	GCA_026979565.1	GCF_026979565.1	GCF_026979565.1	Has Z and W							SRX14632052;SRX14632053;SRX14632054	HiFi, Canu, purge_dups	636	178	1080457469		F	Least Concern		VGP		Christopher N. Balakrishnan <balakrishnanc@ecu.edu>	Erich Jarvis <ejarvis@rockefeller.edu>	Missouri University
b1	Birds	Birds	Core landbirds	Passeriformes (Oscines)	Fringillidae	Songbirds	29.59			Haemorhous mexicanus	house finch	30427		bHaeMex1	bHaeMex1.pri	GCA_027477595.1	GCF_027477595.1	GCF_027477595.1	Has Z and W			bHaeMex1.alt	GCA_027406555.1	KM078782.1		SRX20622493;SRX20622494;SRX20622495;SRX20622496;SRX20622497;SRX20622498;SRX20622499;SRX20622500;SRX20622501;SRX20622502	HiFi, HiFiasm solo	478	183	1148216196		F	Least Concern		VGP		James Adelman <Jim.Adelman@memphis.edu>	Erich Jarvis <ejarvis@rockefeller.edu>	NSF, University of Memphis
b1	Birds	Birds	Core landbirds	Passeriformes (Oscines)	Fringillidae	Songbirds	29.59			Fringilla coelebs	common chaffinch	37598		bFriCoe1	bFriCoe1.pri	GCA_963513975.1		GCA_963513975.1	Has Z only			bFriCoe1.alt	GCA_963513985.1	OY740764.1		ERX10846955;SRX7523257	HiFi, HiFiasm solo	1032	459	1209226962		M	Least Concern		DToL		Mark Blaxter <mb35@sanger.ac.uk>	Hein van Grouw <h.van-grouw@nhm.ac.uk>	Wellcome Trust	PMID: 39114491
b1	Birds	Birds	Core landbirds	Passeriformes (Oscines)	Fringillidae	Songbirds	29.59			Serinus canaria	canary	9135		bSerCaa1	bSerCaa1.mat	GCA_055764355.1		GCA_963513975.2	Has Z and W	bSerCaa1.pat	GCA_055764365.1			CM147262.1		SRX19598546;SRX19598547;SRX19598548;SRX19598549;SRX19598550;SRX19598551;SRX19598552;SRX19598553;SRX19598554;SRX19598555	HiFi, Hifiasm Hi-C phasing	626	299	1421920078		M	Least Concern		Vocal learning		Erich Jarvis <ejarvis@rockefeller.edu>	Jean-Nicolas Audet <jaudet@mail.rockefeller.edu>	HHMI
b1	Birds	Birds	Core landbirds	Passeriformes (Oscines)	Fringillidae	Songbirds	29.59			Spinus tristis	American goldfinch	54773		bSpiTri1	bSpiTri1.hap1	GCA_057381415.1		GCA_963513975.3	Has Z and W	bSpiTri1.hap2	GCA_057381485.1			CM171050.1		SRX3362143;SRX3362144;SRX3362145;SRX3362146;SRX3362147;SRX3362148;SRX3362149;SRX3362150;SRX3362151;SRX3362152	HiFi, Hifiasm Hi-C phasing	742	286	1346950899		F	Least Concern		Vocal learning		Erich Jarvis <ejarvis@rockefeller.edu>	Jean-Nicolas Audet <jaudet@mail.rockefeller.edu>	HHMI
b1	Birds	Birds	Core landbirds	Passeriformes (Oscines)	Fringillidae	Songbirds	29.59			Emberiza tahapisi	Cinnamon-breated bunting	504327		bFriTah1	bFriTah1.pri	GCA_058130095.1		GCA_963513975.4	Has Z and W			bFriTah1.alt	GCA_058130105.1				HiFi, HiFiasm solo	1265	644	1291141748		F	Least Concern		Yggdrasil		Tom Gilbert <tgilbert@snm.ku.dk>	Sergei Kilver <sergei.kliver@sund.ku.dk>
b1	Birds	Birds	Core landbirds	Passeriformes (Oscines)	Passerellidae	Songbirds	29.59			Melospiza georgiana	swamp sparrow	44398		bMelGeo1	bMelGeo1.pri	GCA_028018845.1	GCF_028018845.1	GCF_028018845.1	Has Z and W			bMelGeo1.alt	GCA_028019105.1	MT asm failed			HiFi, HiFiasm solo	276	40	1162015399		F	Least Concern		VGP		Adrienne Kovach <adrienne.kovach@unh.edu>	Erich Jarvis <ejarvis@rockefeller.edu>	NSF
b1	Birds	Birds	Core landbirds	Passeriformes (Oscines)	Passerellidae	Songbirds	29.59			Melospiza melodia melodia	song sparrow	1914991		bMelMel2	bMelMel2.pri	GCA_035770615.1	GCF_035770615.1	GCF_035770615.1	Has Z and W			bMelMel2.alt	GCA_035771015.1	CM069588.1		SRX21868424;SRX21868425;SRX21868426;SRX21868427;SRX21868428;SRX21868429;SRX21868430;SRX21868431;SRX21868432;SRX21868433	HiFi, Hifiasm Hi-C phasing	653	354	1541261971		F	Least Concern		VGP		Adrienne Kovach <adrienne.kovach@unh.edu>	Erich Jarvis <ejarvis@rockefeller.edu>	NSF
b1	Birds	Birds	Core landbirds	Passeriformes (Oscines)	Passerellidae	Songbirds	29.59			Ammodramus caudacutus	saltmarsh sparrow	2857398		bAmmCau1	bAmmCau1.pri	GCA_027887145.1	GCF_027887145.1	GCF_027887145.1	Has Z only			bAmmCau1.alt	GCA_027887135.1	MT asm failed			HiFi, HiFiasm solo	645	282	1241209685		M	Endangered		VGP		Adrienne Kovach <adrienne.kovach@unh.edu>	Erich Jarvis <ejarvis@rockefeller.edu>	NSF
b1	Birds	Birds	Core landbirds	Passeriformes (Oscines)	Passerellidae	Songbirds	29.59			Ammospiza nelsoni	Nelson's sparrow	2857394		bAmmNel1	bAmmNel1.pri	GCA_027579445.1	GCF_027579445.1	GCF_027579445.1	Has Z and W			bAmmNel1.alt	GCA_027579665.1	MT asm failed			HiFi, HiFiasm solo	292	77	1185463352		F	Least Concern		VGP		Adrienne Kovach <adrienne.kovach@unh.edu>	Erich Jarvis <ejarvis@rockefeller.edu>	NSF
b1	Birds	Birds	Core landbirds	Passeriformes (Oscines)	Passerellidae	Songbirds	29.59			Ammospiza maritima maritima	seaside sparrow	3111550		bAmmMai1	bAmmMai1.pri	GCA_036010785.1	GCA_036010785.1-GB_2025_08_28	GCA_036010785.1-GB_2025_08_28	Has Z only			bAmmMai1.alt	GCA_036010685.1	CM069705.1			HiFi, HiFiasm solo	866	501	1397856043		M	Least Concern		VGP		Adrienne Kovach <adrienne.kovach@unh.edu>	Erich Jarvis <ejarvis@rockefeller.edu>	NSF
b1	Birds	Birds	Core landbirds	Passeriformes (Oscines)	Passerellidae	Songbirds	29.59			Passerculus sandwichensis	Savannah sparrow	161624		bPasSan2	bPasSan2.pri	GCA_031885435.1	GCA_031885435.1-GB_2025_08_10	GCA_031885435.1-GB_2025_08_10	Has Z and W			bPasSan2.alt	GCA_031876245.1	CM063168.1			HiFi, HiFiasm solo	359	110	1270940266		F	Least Concern		VGP		Adrienne Kovach <adrienne.kovach@unh.edu>	Erich Jarvis <ejarvis@rockefeller.edu>	NSF
b1	Birds	Birds	Core landbirds	Passeriformes (Oscines)	Passerellidae	Songbirds	29.59			Spizella passerina	chipping sparrow	40210		bSpiPas1	bSpiPas1.hap1	GCA_056783625.1		GCA_056783625.1	Has Z and W	bSpiPas1.hap2				CM165700.1		SRX7523436	HiFi, Hifiasm Hi-C phasing	842	260	1352197628		M	Least Concern		Vocal learning		Erich Jarvis <ejarvis@rockefeller.edu>	Jean-Nicolas Audet <jaudet@mail.rockefeller.edu>	HHMI
b1	Birds	Birds	Core landbirds	Passeriformes (Oscines)	Passerellidae	Songbirds	29.59			Zonotrichia albicollis	white-throated sparrow	44394		bZonAlb1	bZonAlb1.hap1	GCA_047830755.1	GCF_047830755.1	GCA_047830755.1	Has Z and W	bZonAlb1.hap2	GCA_047774235.1			CM106273.1		SRX19470530;SRX19470531;SRX19470532;SRX19470533;SRX19470534;SRX19470535;SRX19470536;SRX19470537;SRX19470538;SRX19470539	HiFi, Hifiasm Hi-C phasing	408	170	1278921982		F	Least Concern		Vocal learning		Erich Jarvis <ejarvis@rockefeller.edu>	Jean-Nicolas Audet <jaudet@mail.rockefeller.edu>	HHMI
b1	Birds	Birds	Core landbirds	Passeriformes (Oscines)	Passeridae	Songbirds	29.59			Passer domesticus	house sparrow	48849		bPasDom1	bPasDom1.hap1	GCA_036417665.1	GCF_036417665.1	GCF_036417665.1	Has Z and W	bPasDom1.hap2	GCA_036417895.1					SRX14924045;SRX14924046;SRX14924047;SRX14924048;SRX14924049;SRX14924050;SRX14924051;SRX14924052;SRX14924053;SRX14924054	HiFi, Hifiasm Hi-C phasing	536	334	1310114252		F	Least Concern		ERGA	VGP	David Gabriel <gbdnorden@gmail.com>	Erich Jarvis <ejarvis@rockefeller.edu>	European Research Council, Research Council of Norway, HHMI,
b1	Birds	Birds	Core landbirds	Passeriformes (Oscines)	Sylviidae	Songbirds	29.59			Sylvia borin	garden warbler	73324		bSylBor1	bSylBor1.pri	GCA_014839755.1	GCA_014839755.1-GB_2025_08_04	GCA_014839755.1-GB_2025_08_04	Has Z only			bSylBor1.alt	GCA_014839765.1			SRX19373387;SRX19373388;SRX19373389;SRX19373390;SRX19373391;SRX19373392;SRX19373393;SRX19373394;SRX19373395;SRX19373396	CLR I, FALCON unzip	310	176	1045652180		M	Least Concern		VGP		Leonida Fusani <leonida.fusani@univie.ac.at>	Smith Steve <steve.smith@vetmeduni.ac.at>	University of Vienna
b1	Birds	Birds	Core landbirds	Passeriformes (Oscines)	Sylviidae	Songbirds	29.59			Sylvia atricapilla	European blackcap	48155		bSylAtr1	bSylAtr1.pri	GCA_009819655.1	GCF_009819655.1	GCF_009819655.1	Has Z and W			bSylAtr1.alt	GCA_009819715.1			SRX7523447	CLR I, FALCON unzip	602	189	1066786587		F	Least Concern		VGP		Miriam Liedvogel <liedvogel@evolbio.mpg.de>	Erich Jarvis <ejarvis@rockefeller.edu>	Max Planck Society	PMID: 39208288
b1	Birds	Birds	Core landbirds	Passeriformes (Oscines)	Hirundinidae	Songbirds	29.59			Hirundo rustica	barn swallow	43150		bHirRus1	bHirRus1.3.pri	GCA_015227805.3	GCF_015227805.2	GCA_015227805.3	Has Z and W			bHirRus1.3.alt	GCA_015227815.3			SRX5956895;SRX5956896;SRX7523274;SRX9927590;SRX9927591;SRX9927592	CLR I, FALCON unzip	1719	617	1105955550		F	Least Concern		VGP		Giulio Formenti <gformenti@rockefeller.edu>	Simona Secomandi <simonasecomandi@outlook.com>	Italian Ministry of Education	PMID: 36662619
b1	Birds	Birds	Core landbirds	Passeriformes (Oscines)	Zosteropidae	Songbirds	29.59			Zosterops lateralis	silver-eye	43581		bZosLat1	bZosLat1.hap1	GCA_965231275.1		GCA_965231275.1	Has Z and W	bZosLat1.hap2	GCA_965231245.1			OZ246515.1			HiFi, Hifiasm Hi-C phasing	1129	429	1143494826		F	Least Concern		DToL		Mark Blaxter <mb35@sanger.ac.uk>	Sonya Clegg <sonya.clegg@ic.ac.uk>
b1	Birds	Birds	Core landbirds	Passeriformes (Oscines)	Parulidae	Songbirds	29.59			Geothlypis trichas	common yellowthroat	135433		bGeoTri1	bGeoTri1.pri	GCA_009764595.1	GCA_009764595.1-GB_2025_08_09	GCA_009764595.1-GB_2025_08_09	Has Z and W			bGeoTri1.alt	GCA_009764545.1			SRX11126542;SRX11126543;SRX11126544;SRX11126545;SRX11126546;SRX11126547;SRX11126548;SRX11126549;SRX11126550;SRX11126551	CLR I, FALCON unzip	1757	278	1078128490		F	Least Concern		VGP		Peter O Dunn <pdunn@uwm.edu>	Piotr Minias <pminias@op.pl>	NSF, National Science Centre in Poland
b1	Birds	Birds	Core landbirds	Passeriformes (Oscines)	Parulidae	Songbirds	29.59			Myioborus ornatus	golden-fronted whitestart	328440		bMyiOra2	bMyiOra2.hap1	GCA_057814835.1		GCA_057814835.1	Has Z and W	bMyiOra2.hap2	GCA_057814795.1			CM174218.1			HiFi, Hifiasm Hi-C phasing	206	92	1313472022		F	Least Concern		Individual		Carlos Daniel Cadena Ordoñez <ccadena@uniandes.edu.co>	Erich Jarvis <ejarvis@rockefeller.edu>
b1	Birds	Birds	Core landbirds	Passeriformes (Oscines)	Turdidae	Songbirds	29.59			Turdus migratorius	American robin	9188		bTurMig1	bTurMig1.hap1	GCA_052324695.1		GCA_052324695.1	Has Z and W	bTurMig1.hap2	GCA_052324735.1						HiFi, Hifiasm Hi-C phasing	755	421	1303638384		F	Least Concern		Vocal learning		Erich Jarvis <ejarvis@rockefeller.edu>	Jean-Nicolas Audet <jaudet@mail.rockefeller.edu>	HHMI
b1	Birds	Birds	Core landbirds	Passeriformes (Oscines)	Turdidae	Songbirds	29.59			Erithacus rubecula	European robin	37610		bEriRub2	bEriRub2.2.pri	GCA_903797595.2		GCA_903797595.2	Has Z and W			bEriRub2.2.alt	GCA_903797565.2				CLR II, FALCON unzip	2109	1119	1086738418		F	Least Concern		Sanger 25G		Mark Blaxter <mb35@sanger.ac.uk>	Jenny Dunn <JDunn@lincoln.ac.uk>	Wellcome Trust	No PMID https://wellcomeopenresearch.org/articles/6-172
b1	Birds	Birds	Core landbirds	Passeriformes (Oscines)	Turdidae	Songbirds	29.59			Catharus ustulatus	Swainson's thrush	91951		bCatUst1	bCatUst1.2.pri	GCA_009819885.2	GCF_009819885.2	GCF_009819885.2	Has Z and W			bCatUst1.2.alt	GCA_009819505.2		PRJNA516733	SRX2207626;SRX2207627;SRX2207628;SRX2207629;SRX2207630;SRX2207631;SRX2207632;SRX2207633;SRX8146246;SRX8146247	CLR I, FALCON unzip	589	160	1131616530		F	Least Concern		VGP		Kira Elizabeth Delmore<ked2195@columbia.edu>	Erich Jarvis <ejarvis@rockefeller.edu>	Texas A&M University
b1	Birds	Birds	Core landbirds	Passeriformes (Oscines)	Paridae	Songbirds	29.59			Poecile atricapillus	black-capped chickadee	48891		bPoeAtr1	bPoeAtr1.hap1	GCA_030490865.1	GCF_030490865.1	GCF_030490865.1	Has Z and W	bPoeAtr1.hap2	GCA_030490855.1			KJ909190.1		SRX3362153;SRX3362154;SRX3362155;SRX3362156;SRX3362157;SRX3362158;SRX3362159;SRX3362160;SRX3362161;SRX3362162	HiFi, Hifiasm Hi-C phasing	708	306	1251116877		F	Least Concern		Vocal learning		Erich Jarvis <ejarvis@rockefeller.edu>	Jean-Nicolas Audet <jaudet@mail.rockefeller.edu>	HHMI
b1	Birds	Birds	Core landbirds	Passeriformes (Oscines)	Muscicapidae	Songbirds	29.59			Oenanthe melanoleuca	eastern black-eared wheatear	2939378		bOenMel1	bOenMel1.pri	GCA_029582105.1	GCF_029582105.1	GCF_029582105.1	Has Z only						PRJNA937434	SRX19468101;SRX19468102;SRX19468103;SRX19468104;SRX19468105;SRX19468106;SRX19468107;SRX19468108;SRX19468109;SRX19468110	CLR, FALCON unzip, HiC	1169	587	1036256795		M	Least Concern		Individual		Reto Burri <reto.burri@vogelwarte.ch>	Valentina Peona <valentina.peona@ebc.uu.se>	Deutsche Forschungsgemeinschaft grant	PMID: 37097035
b1	Birds	Birds	Core landbirds	Passeriformes (Oscines)	Muscicapidae	Songbirds	29.59			Copsychus sechellarum	Seychelles magpie-robin	797021		bCopSec1	bCopSec1.hap1	GCA_054084125.1		GCA_054084125.1	Has Z and W	bCopSec1.hap2	GCA_054084135.1						HiFi, Hifiasm Hi-C phasing	547	314	1384301290		F	Endangered		Individual		Tom Gilbert <tgilbert@snm.ku.dk>	Erich Jarvis <ejarvis@rockefeller.edu>	University of Denmark
b1	Birds	Birds	Core landbirds	Passeriformes (Oscines)	Mimidae	Songbirds	29.59			Dumetella carolinensis	grey catbird	111981		bDumCar1	bDumCar1.hap1	GCA_057427935.1		GCA_057427935.1	Has Z and W	bDumCar1.hap2	GCA_057427925.1						HiFi, Hifiasm Hi-C phasing	999	778	1352081340		F	Least Concern		Vocal learning		Erich Jarvis <ejarvis@rockefeller.edu>	Jean-Nicolas Audet <jaudet@mail.rockefeller.edu>	HHMI
b1	Birds	Birds	Core landbirds	Passeriformes (Oscines)	Cinclidae	Songbirds	29.59			Cinclus cinclus	white-throated dipper	127875		bCinCin1	bCinCin1.pri	GCA_963662255.1	GCF_963662255.1	GCF_963662255.1	Has Z only			bCinCin1.alt	GCA_963662415.1	OY759716.1		ERX11043120;SRX7523521	HiFi, Hifiasm solo	936	278	1170855695		M	Least Concern		DToL		Mark Blaxter <mb35@sanger.ac.uk>	Stuart P. Sharp <s.sharp2@lancaster.ac.uk>	Wellcome Trust	PMID: 39839976
b1	Birds	Birds	Core landbirds	Passeriformes (Oscines)	Certhiidae	Songbirds	29.59			Troglodytes aedon	house wren	58211		bTroAed2	bTroAed2.hap1	GCA_057917895.1		GCA_057917895.1	Has Z and W	bTroAed2.hap2	GCA_057816365.1			CM174973.1			HiFi, Hifiasm Hi-C phasing	602	343	1224944934		F	Least Concern		Vocal learning		Erich Jarvis <ejarvis@rockefeller.edu>	Jean-Nicolas Audet <jaudet@mail.rockefeller.edu>	HHMI
b1	Birds	Birds	Core landbirds	Passeriformes (Oscines)	Certhiidae	Songbirds	29.59			Sitta carolinensis	white-breasted nuthatch	50250		bSitCar2	bSitCar2.hap1	GCA_054054645.1		GCA_054054645.1	Has Z and W	bSitCar2.hap2	GCA_054054655.1			CM133320.1			HiFi, Hifiasm Hi-C phasing	525	233	1184644788		F	Least Concern		Vocal learning		Erich Jarvis <ejarvis@rockefeller.edu>	Jean-Nicolas Audet <jaudet@mail.rockefeller.edu>	HHMI
b1	Birds	Birds	Core landbirds	Passeriformes (Oscines)	Icteridae	Songbirds	29.59			Agelaius phoeniceus	red-winged blackbird	39638		bAgePho1	bAgePho1.hap1	GCA_051311805.1	GCF_051311805.1	GCF_051311805.1	Has Z and W	bAgePho1.hap2, bAgePho2.pri	GCA_051348685.1, GCA_020745825.3			CM119748.1		SRX7789308;SRX7789309;SRX7789310;SRX7789311;SRX7789312;SRX7789313;SRX7789314;SRX7789315;SRX7789316;SRX7789317	HiFi, Hifiasm Hi-C phasing	484	299	1238411316		F	Least Concern		Vocal learning	Brood Parasitic	Erich Jarvis <ejarvis@rockefeller.edu>	Jean-Nicolas Audet <jaudet@mail.rockefeller.edu>	HHMI
b1	Birds	Birds	Core landbirds	Passeriformes (Oscines)	Icteridae	Songbirds	29.59			Baeolophus bicolor	tufted titmouse	88114		bBaeBic1	bBaeBic1.hap1	GCA_055754725.1		GCA_055754725.1	Has Z and W	bBaeBic1.hap2	GCA_055761795.1			CM146850.1			HiFi, Hifiasm Hi-C phasing	790	337	1222437453		F	Least Concern		Vocal learning		Erich Jarvis <ejarvis@rockefeller.edu>	Jean-Nicolas Audet <jaudet@mail.rockefeller.edu>	HHMI
b1	Birds	Birds	Core landbirds	Passeriformes (Oscines)	Icteridae	Songbirds	29.59			Molothrus ater	brown-headed cowbird	84834		bMolAte2	bMolAte2.hap1	GCA_057560355.1		GCA_057560355.1	Has Z and W	bMolAte2.hap2	GCA_057657745.1					SRX6849345;SRX6849346;SRX6849347;SRX6849348;SRX6849349;SRX6849350;SRX6849351;SRX6849352;SRX6849353;SRX7523315	HiFi, Hifiasm Hi-C phasing	2024	1866	1150339399		F	Least Concern		Vocal learning		Erich Jarvis <ejarvis@rockefeller.edu>	Jean-Nicolas Audet <jaudet@mail.rockefeller.edu>	HHMI
b1	Birds	Birds	Core landbirds	Passeriformes (Oscines)	Icteridae	Songbirds	29.59			Sturnus vulgaris	European starling	9172		bStuVul1	bStuVul1.hap1	GCA_052056855.1		GCA_052056855.1	Has Z and W	bStuVul1.hap2	GCA_052056845.1					SRX22123439;SRX22123440;SRX22123441;SRX22123442;SRX22123443;SRX22123444;SRX22123445;SRX22123446;SRX22123447;SRX22123448	HiFi, Hifiasm Hi-C phasing	1298	1011	1357016380		F	Least Concern		Vocal learning		Erich Jarvis <ejarvis@rockefeller.edu>	Jean-Nicolas Audet <jaudet@mail.rockefeller.edu>	HHMI
b1	Birds	Birds	Core landbirds	Passeriformes (Oscines)	Sturnidae	Songbirds	29.59			Acridotheres tristis	common myna	279927		bArcTri1	bArcTri1.pri	GCA_027559615.1	GCA_027559615.1-GB_2025_09_29	GCA_027559615.1-GB_2025_09_29	Has Z only				GCA_027559525.1	CM050619.1			HiFi, Hifiasm solo	890	455	1193419045		M	Least Concern		VGP		Tom Gilbert <tgilbert@snm.ku.dk>	Michael D. Martin <mike.martin@ntnu.no>	University of Copenhagen Consortium
b1	Birds	Birds	Core landbirds	Passeriformes (Oscines)	Paradisaeidae	Songbirds	29.59			Lycocorax pyrrhopterus obiensis	paradise crow	2767082		bLycPyr6	bLycPyr6.pri	GCA_014706295.2	GCA_014706295.2-GB_2026_01_23	GCA_014706295.2-GB_2026_01_23	Has Z and W						PRJNA604967		CLR, FALCON, ILLUMINA, HiC, CHiCAGO	3339	1700	1107775038		F	Least Concern		Individual		Alexander Suh <alexander.suh@ebc.uu.se>	Valentina Peona <valentina.peona@ebc.uu.se>	Uppsala University
b1	Birds	Birds	Core landbirds	Passeriformes (Oscines)	Paridae	Songbirds	29.59			Cyanistes caeruleus	Blue tit	156563		bCyaCae1	bCyaCae1.hap1	GCA_971803275.1		GCA_971803275.1	Has Z only	bCyaCae1.hap2	GCA_971808865.1			OZ310558.1			HiFi, Hifiasm Hi-C phasing	931	455	1220456237		M	Least Concern		DToL		Mark Blaxter <mb35@sanger.ac.uk>	Michelle F O'Brien <michelle.obrien@wwt.org.uk>	Wellcome Trust
b1	Birds	Birds	Core landbirds	Passeriformes (Oscines)	Aegithalidae	Songbirds	29.59			Aegithalos caudatus	Northern long-tailed tit	73327		bAegCau2	bAegCau2.hap1	GCA_977066295.1		GCA_977066295.1	Has Z only	bAegCau2.hap2	GCA_977066235.1			OZ370043.1			HiFi, Hifiasm Hi-C phasing	1758	1322	1216966789		UN	Least Concern		DToL		Mark Blaxter <mb35@sanger.ac.uk>	Ben Hatchwell	Wellcome Trust
b1	Birds	Birds	Core landbirds	Passeriformes (Oscines)	Corvidae	Songbirds	29.59			Corvus hawaiiensis	Hawaiian crow	134902		bCorHaw1	bCorHaw1.pri	GCA_020740725.1	GCF_020740725.1	GCF_020740725.1	Has Z and W			bCorHaw1.alt	GCA_020740675.1	KP161620.1			HiFi, Hifiasm solo	482	288	1151611379		F	Extinct In The Wild		VGP		Stefanie Großer <grosser.stefanie@gmail.com>	Bruce Robertson <bruce.robertson@otago.ac.nz>	Marsden Fund
b1	Birds	Birds	Core landbirds	Passeriformes (Oscines)	Corvidae	Songbirds	29.59			Corvus moneduloides	New Caledonian crow	1196302		bCorMon1	bCorMon1.pri	GCA_009650955.1	GCF_009650955.1	GCF_009650955.1	Has Z and W			bCorMon1.alt	GCA_009651025.1				CLR I, FALCON unzip	394	105	1112734094		F	Least Concern		VGP		Christian Rutz <cr68@st-andrews.ac.uk>	Olivier Fedrigo <ofedrigo@rockefeller.edu>	University of Otago, University of St. Andrews
b1	Birds	Birds	Core landbirds	Passeriformes (Oscines)	Corvidae	Songbirds	29.59			Cyanocitta cristata	blue jay	28727		bCyaCrs1	bCyaCrs1.hap1	GCA_046129655.1	GCA_046129655.1-GB_2025_09_01	GCA_046129655.1-GB_2025_09_01	Has Z and W	bCyaCrs1.hap2	GCA_046129645.1						HiFi, Hifiasm Hi-C phasing	708	315	1227159539		F	Least Concern		Vocal learning		Erich Jarvis <ejarvis@rockefeller.edu>	Jean-Nicolas Audet <jaudet@mail.rockefeller.edu>	HHMI
b1	Birds	Birds	Core landbirds	Passeriformes (Oscines)	Corvidae	Songbirds	29.59			Coloeus monedula	Western jackdaw	30423		bColMon1	bColMon1.hap1	GCA_965178545.1		GCA_965178545.1	Has Z and W	bColMon1.hap2	GCA_965178535.1			OZ238507.1			HiFi, Hifiasm Hi-C phasing	1376	728	1263979770		F	Least Concern		DToL		Mark Blaxter <mb35@sanger.ac.uk>	Michelle F O'Brien <michelle.obrien@wwt.org.uk>	Wellcome Trust
b2	Birds	Birds	Core landbirds	Passeriformes (Suboscines)	Pipridae	Suboscines	29.59	1295	5	Chiroxiphia lanceolata	lanced-tailed manakin	296741	4	bChiLan1	bChiLan1.pri	GCA_009829145.1	GCF_009829145.1	GCF_009829145.1	Has Z and W			bChiLan1.alt	GCA_009829205.1		PRJNA516733	SRX6360702;SRX6360703;SRX6360704	CLR I, FALCON unzip	299	93	1089631598		F	Least Concern		VGP	RCN Manakin	Christopher Balakrishnan <chrisbala10@gmail.com>	Erich Jarvis <ejarvis@rockefeller.edu>	Colllective PIs
b2	Birds	Birds	Core landbirds	Passeriformes (Suboscines)	Pipridae	Suboscines	29.59			Dixiphia pipra	white-crowned manakin	415032		bDixPip1	bDixPip1.hap1	GCA_036250125.1	GCF_036250125.1	GCF_036250125.1	Has Z and W	bDixPip1.hap2	GCA_036250135.1			CM070248.1			HiFi, Hifiasm Hi-C phasing	1020	697	1165219370		F	Least Concern		VGP		Jacob Berv <jacob.berv@gmail.com>	Erich Jarvis <ejarvis@rockefeller.edu>	Michigan Life Sciences Fellowship, University of Michigan
b2	Birds	Birds	Core landbirds	Passeriformes (Suboscines)	Thamnophilidae	Suboscines	29.59			Willisornis vidua	Xingu scale-backed antbird	1566151		bWilVid1	bWilVid1.hap1	GCA_045364795.1		GCA_045364795.1	Has Z and W	bWilVid1.hap2	GCA_045364805.1						HiFi, Hifiasm Hi-C phasing	2283	1510	1233406177		F	Least Concern		AmaZoomics : Genomics of Brazilian Biodiversity		Alexandre Aleixo <alexandre.aleixo@itv.org>	Sibelle Vilaca <sibelle.vilaca@itv.org>	Vale
b2	Birds	Birds	Core landbirds	Passeriformes (Suboscines)	Tyrannidae	Suboscines	29.59			Sayornis phoebe	Eastern phoebe	56315		bSayPho3	bSayPho3.hap1	GCA_055470965.1		GCA_055470965.1	Has Z and W	bSayPho3.hap2				CM144363.1				470	260	1175667572		F	Least Concern		Vocal learning		Erich Jarvis <ejarvis@rockefeller.edu>	Jean-Nicolas Audet <jaudet@mail.rockefeller.edu>	HHMI
b3	Birds	Birds	Core landbirds	Passeriformes (Acanthisitti)	Acanthisittidae	New Zealand Wrens	34.71	3	1	Acanthisitta chloris	rifleman	57068	4	bAcaChl1	bAcaChl1.pri	GCA_016904835.2		GCA_016904835.2	Has Z and W			bAcaChl1.alt	GCA_016880875.1	CM029221.1			CLR, FALCON unzip	401	206	1077387582		F	Least Concern		VGP		Kristal Cain <k.cain@auckland.ac.nz>	Erich Jarvis <ejarvis@rockefeller.edu>	Copenhagen University
b4	Birds	Birds	Core landbirds	Psittaciformes	Strigopidae	Parrots	54.62	378	8	Strigops habroptilus	kakapo	2489341	4	bStrHab1	bStrHab1.pri	GCA_004027225.2	GCF_004027225.2	GCF_004027225.2	Has Z and W			bStrHab1.alt	GCA_004011185.1		PRJNA516733		RSII, FALCON unzip	456	89	1148597545		F	Critically Endangered		VGP		Erich Jarvis <ejarvis@rockefeller.edu>	Jason Howard <jasonhoward@mirxes.com>	Pacbio, HHMI	PMID: 36777713
b4	Birds	Birds	Core landbirds	Psittaciformes	Psittaculidae	Parrots	54.62			Melopsittacus undulatus	budgerigar	13146		bMelUnd1	bMelUnd1.mat	GCA_012275295.1	GCF_012275295.1	GCF_012275295.1	Has Z and W	bMelUnd1.pat	GCA_012275275.1					SRX17565955;SRX17565956;SRX17565957;SRX17565958;SRX17565960;SRX17565961;SRX17565962;SRX17565963;SRX17565965;SRX17565966	CLR I, TrioCanu	1148	864	1171617451		F	Least Concern		VGP		Erich Jarvis <ejarvis@rockefeller.edu>	Gregory Gedman <glgedman@gmail.com>	HHMI
b4	Birds	Birds	Core landbirds	Psittaciformes	Psittacidae	Parrots	54.62			Ara ararauna	blue-and-gold macaw	9226		bAraAra1	bAraAra1.hap1	GCA_028858755.1	GCA_028858755.1-GB_2025_12_04	GCA_028858755.1-GB_2025_12_04	Has Z only	bAraAra1.hap2	GCA_028858555.1			MT asm failed			HiFi, Hifiasm Hi-C phasing	353	246	1224360198		M	Least Concern		Vocal learning	VGP	Taylor Hains <thains@uchicago.edu>	Erich Jarvis <ejarvis@rockefeller.edu>	HHMI
b4	Birds	Birds	Core landbirds	Psittaciformes	Psittacidae	Parrots	54.62			Amazona ochrocephala	yellow-crowned amazon	151761		bAmaOch1	bAmaOch1.hap1	GCA_039720435.1	GCA_039720435.1-GB_2025_09_17	GCA_039720435.1-GB_2025_09_17	Has Z and W	bAmaOch1.hap2	GCA_039720425.1						HiFi, Hifiasm Hi-C phasing	1877	1679	1361915838		F	Least Concern		VGP		Mailyn Adriana Gonzalez Herrera <magonzalez@humboldt.org.co>	Erich Jarvis <ejarvis@rockefeller.edu>	University of East Anglia, GROW Colombia
b4	Birds	Birds	Core landbirds	Psittaciformes	Psittacidae	Parrots	54.62			Lathamus discolor	swift parrot	678569		bLatDis1	bLatDis1.hap1	GCA_037157495.1	GCF_037157495.1	GCF_037157495.1	Has Z and W	bLatDis1.hap2	GCA_037157625.1						HiFi, Hifiasm Hi-C phasing	554	368	1241022905		F	Critically Endangered		VGP		Tom Gilbert <tgilbert@snm.ku.dk>	Hernan Eduardo Morales <hernanm@sund.ku.dk>	University of Copenhagen
b4	Birds	Birds	Core landbirds	Psittaciformes	Psittacidae	Parrots	54.62			Guaruba guaruba	golden parakeet	51906		bGuaGua1	bGuaGua1.hap1	GCA_045345405.1	GCA_045345405.1-GB_2025_12_04	GCA_045345405.1-GB_2025_12_04	Has Z and W	bGuaGua1.hap2	GCA_045519325.1						HiFi, Hifiasm Hi-C phasing	389	216	1366127126		F	Vulnerable		AmaZoomics : Genomics of Brazilian Biodiversity		Alexandre Aleixo <alexandre.aleixo@itv.org>	Sibelle Vilaca <sibelle.vilaca@itv.org>	Vale
b4	Birds	Birds	Core landbirds	Psittaciformes	Psittacidae	Parrots	54.62			Psittacula echo	Mauritius parakeet	232653		bPsiEch3	bPsiEch3.pri	GCA_963264785.1		GCA_963264785.1	Has Z only			bPsiEch3.alt	GCA_963243765.1	OY725455.1		ERX11212477	HiFi, Hifiasm solo	530	172	1203831919		M	Vulnerable		DToL		Tom Gilbert <tgilbert@snm.ku.dk>	Hernan Eduardo Morales <hernanm@sund.ku.dk>	Danish National Research Foundation	PMID: 39301440
b5	Birds	Birds	Core landbirds	Falconiformes	Falconidae	Falcons	60.16	65	7	Falco peregrinus	peregrine falcon	8954	4	bFalPer1	bFalPer1.pri	GCA_023634155.1	GCF_023634155.1	GCF_023634155.1	Has Z and W	bFalPer5.hap1, bFalPer5.hap2	GCA_965282525.1, GCA_965282645.1	bFalPer1.alt	GCA_023634185.1	AF090338.1		DRX336773;SRX9708906	HiFi, Hifiasm solo	356	124	1311580791		F	Least Concern		VGP	Qatar Falcon Genome Project	Farooq Al-Ajli <Farooq.AlAjli@monash.edu>	Erich Jarvis <ejarvis@rockefeller.edu>	KATARA Cultural Village and Al-Gannas Qatari Society, Qatar
b5	Birds	Birds	Core landbirds	Falconiformes	Falconidae	Falcons	60.16			Falco rusticolus	gyrfalcon	120794		bFalRus1	bFalRus1.pri	GCA_015220075.1	GCF_015220075.1	GCF_015220075.1	Has Z and W			bFalRus1.alt	GCA_015220155.1	KT989235.1		SRX17639590	CLR I, FALCON unzip	768	133	1195847496		F	Least Concern		Qatar Falcon Genome Project		Farooq Al-Ajli <Farooq.AlAjli@monash.edu>	Erich Jarvis <ejarvis@rockefeller.edu>	KATARA Cultural Village and Al-Gannas Qatari Society, Qatar	PMID: 39900672
b5	Birds	Birds	Core landbirds	Falconiformes	Falconidae	Falcons	60.16			Falco biarmicus	Lanner falcon	345155		bFalBia1	bFalBia1.pri	GCA_023638135.1	GCF_023638135.1	GCF_023638135.1	Has Z and W			bFalBia1.alt	GCA_023634305.1				HiFi, Hifiasm solo	555	397	1285492283		F	Least Concern		Qatar Falcon Genome Project		Farooq Al-Ajli <Farooq.AlAjli@monash.edu>	Erich Jarvis <ejarvis@rockefeller.edu>	KATARA Cultural Village and Al-Gannas Qatari Society, Qatar
b5	Birds	Birds	Core landbirds	Falconiformes	Falconidae	Falcons	60.16			Falco cherrug	saker falcon	345164		bFalChe1	bFalChe1.pri	GCA_023634085.1	GCF_023634085.1	GCF_023634085.1	Has Z and W			bFalChe1.alt	GCA_023634115.1	KP337902.1			HiFi, Hifiasm solo	540	282	1309366964		F	Endangered		Qatar Falcon Genome Project		Farooq Al-Ajli <Farooq.AlAjli@monash.edu>	Erich Jarvis <ejarvis@rockefeller.edu>	KATARA Cultural Village and Al-Gannas Qatari Society, Qatar
b5	Birds	Birds	Core landbirds	Falconiformes	Falconidae	Falcons	60.16			Falco naumanni	lesser kestrel	148594		bFalNau1	bFalNau1.pat	GCA_017639655.1	GCF_017639655.2	GCF_017639655.2	Has Z and W	bFalNau1.mat	GCA_017639645.1			CM030192.1			CLR I, TrioCanu	589	291	1215719661		F	Least Concern		Falcon		Diego Rubolini <diego.rubolini@unimi.it>	Erich Jarvis <ejarvis@rockefeller.edu>		PMID: 40221430
b5	Birds	Birds	Core landbirds	Falconiformes	Falconidae	Falcons	60.16			Falco punctatus	Mauritius kestrel	148596		bFalPun1	bFalPun1.pri	GCA_963210335.1		GCA_963210335.1	Has Z only			bFalPun1.alt	GCA_963210275.1	OY723456.1		ERX10615684	HiFi, Hifiasm solo	723	316	1279277844		M	Endangered		DToL		Tom Gilbert <tgilbert@snm.ku.dk>	Hernan Eduardo Morales <hernanm@sund.ku.dk>	Danish National Research Foundation	PMID: 39221442
b5	Birds	Birds	Core landbirds	Falconiformes	Falconidae	Falcons	60.16			Falco tinnunculus	common kestrel	100819		bFalTin1	bFalTin1.hap1	GCA_976974455.1		GCA_976974455.1	Has Z and W	bFalTin1.hap2	GCA_976974655.1			OZ333910.1			HiFi, Hifiasm Hi-C phasing	1002	506	1417225294		F	Least Concern		DToL		Mark Blaxter <mb35@sanger.ac.uk>	Liz Bowls	Wellcome Trust
b6	Birds	Birds	Core landbirds	Cariamiformes	Cariamidae	Seriemas	62.85	2	1	Cariama cristata	red-legged seriema	54380	4	bCarCri1	bCarCri1.pri	GCA_009819825.1	GCA_009819825.1-GB_2025_11_26	GCA_009819825.1-GB_2025_11_26	Has Z and W			bCarCri1.alt	GCA_009819485.1	CM020379.1		SRX7523502	CLR I, FALCON unzip	304	110	1215245693		F	Least Concern		VGP		Tom Gilbert <tgilbert@snm.ku.dk>	Erich Jarvis <ejarvis@rockefeller.edu>	University of Copenhagen
b7	Birds	Birds	Core landbirds	Piciformes	Picidae	Woodpeckers & others	45.32	432	2	Dryobates pubescens	downy woodpecker	118200	4	bDryPub1	bDryPub1.pri	GCA_014839835.1	GCF_014839835.1	GCF_014839835.1	Has Z and W			bDryPub1.alt	GCA_014839825.1			SRX18092569;SRX18092570	CLR I, FALCON unzip	368	181	1187956536		F	Least Concern		VGP		Matthew Fuxjager <matthew_fuxjager@brown.edu>	Erich Jarvis <ejarvis@rockefeller.edu>	Collective PI
b7	Birds	Birds	Core landbirds	Piciformes	Lybiidae	Woodpeckers & others	45.32			Pogoniulus pusillus	red-fronted tinkerbird	488313		bPogPus1	bPogPus1.pri	GCA_015220805.1	GCF_015220805.1	GCF_015220805.1	Has Z and W			bPogPus1.alt	GCA_015220175.1	CM026823.1			CLR I, FALCON unzip	560	253	1272358903		F	Least Concern		VGP		Alex Kirschel <kirschel.alexander@ucy.ac.cy>	Erich Jarvis <ejarvis@rockefeller.edu>	European Regional Development Fund, Republic of Cyprus Research and Innovation Foundation
b8	Birds	Birds	Core landbirds	Coraciiformes	Meropidae	Bee eaters	45.32	168	1	Merops nubicus	carmine bee-eater	57421	4	bMerNub1	bMerNub1.pri	GCA_009819595.1		GCA_009819595.1	Has Z and W			bMerNub1.alt	GCA_009819585.1	CM020464.1			CLR I, FALCON unzip	378	109	1149356202		F	Least Concern		VGP		Tom Gilbert <tgilbert@snm.ku.dk>	Erich Jarvis <ejarvis@rockefeller.edu>	University of Copenhagen
b9	Birds	Birds	Core landbirds	Bucerotiformes	Bucorvidae	Hornbills	51.96	73	1	Bucorvus abyssinicus	Abyssinian ground hornbill	153643	4	bBucAby1	bBucAby1.pri	GCA_009769605.1	GCA_009769605.1-GB_2026_01_18	GCA_009769605.1-GB_2026_01_18	Has Z and W			bBucAby1.alt	GCA_009769595.1				CLR I, FALCON unzip	316	112	1132597561		F	Near Threatened		VGP		Tom Gilbert <tgilbert@snm.ku.dk>	Erich Jarvis <ejarvis@rockefeller.edu>	University of Copenhagen
b10	Birds	Birds	Core landbirds	Trogoniformes	Trogonidae	Trogons	55.49	43	1	Trogon surrucura	surucua trogon	297711	4	bTroSur1	bTroSur1.pri	GCA_020746105.1	GCA_020746105.1-GB_2025_11_26	GCA_020746105.1-GB_2025_11_26	Has Z and W			bTroSur1.alt	GCA_020746095.1	CM036751.1		SRX7523463	CLR II, FALCON unzip	435	182	1165749515		F	Least Concern		VGP		Tom Gilbert <tgilbert@snm.ku.dk>	Erich Jarvis <ejarvis@rockefeller.edu>	University of Copenhagen
b11	Birds	Birds	Core landbirds	Leptosomiiformes	Leptosomidae	Cuckoo-roller	58.69	1	1	Leptosomus discolor	cuckoo-roller	188344	4	bLepDis1	bLepDis1.hap2	GCA_034619465.1	GCA_034619465.1-GB_2025_11_26	GCA_034619465.1-GB_2025_11_26	Has Z only	bLepDis1.hap1	GCA_034619455.1			CM067838.1		SRX7523292	HiFi, Hifiasm Hi-C phasing	549	278	1332047658		M	Least Concern		VGP	B10K	Tom Gilbert <tgilbert@snm.ku.dk>	Erich Jarvis <ejarvis@rockefeller.edu>	University of Copenhagen
b12	Birds	Birds	Core landbirds	Coliiformes	Coliidae	Mousebirds	60.36	6	1	Colius striatus	speckled mousebird	57412	4	bColStr4	bColStr4.hap1	GCA_028858725.2	GCF_028858725.1	GCA_028858725.2	Has Z and W	bColStr4.hap2	GCA_028858625.2			MN356125.1		SRX21609208	HiFi, Hifiasm Hi-C phasing	348	190	1212464869		F	Least Concern		VGP		Alex Suh <alexander.suh@ebc.uu.se>	Tom Gilbert <tgilbert@snm.ku.dk>	University of Copenhagen
b13	Birds	Birds	Core landbirds	Strigiformes	Strigidae	Owls	62.09	224	3	Strix aluco	tawny owl	111821	4	bStrAlu1	bStrAlu1.hap1	GCA_031877795.1	GCF_031877795.1	GCF_031877795.1	Has Z and W	bStrAlu1.hap2	GCA_031877785.1			CM063008.1		SRX3628434;SRX4910959	HiFi, Hifiasm Hi-C phasing	483	202	1414802443		F	Least Concern		VGP		Tom Gilbert <tgilbert@snm.ku.dk>	Erich Jarvis <ejarvis@rockefeller.edu>	University of Copenhagen
b14	Birds	Birds	Core landbirds	Strigiformes	Strigidae	Owls	62.09			Athene noctua	little owl	126797		bAthNoc1	bAthNoc1.hap1	GCA_965140245.1	GCF_965140245.1	GCF_965140245.1	Has Z only	bAthNoc1.hap2	GCA_965140185.1			OZ222771.1			HiFi, Hifiasm Hi-C phasing	1288	716	1355857592		M	Least Concern		DToL		Mark Blaxter <mb35@sanger.ac.uk>	Elizabeth Blows	Wellcome Trust	PMID: 41244034
b14	Birds	Birds	Core landbirds	Accipitriformes	Accipitridae	Eagles/Osprey	60.41	227	8	Aquila chrysaetos chrysaetos	European golden eagle	223781	4	bAquChr1	bAquChr1.4.pri	GCA_900496995.4	GCF_900496995.4	GCF_900496995.4	Has Z and W			bAquChr1.4.alt	GCA_902153765.2				CLR, FALCON unzip	372	144	1233704830		F	Least Concern		Sanger 25G		Daniel Mead <da2@sanger.ac.uk>	Richard Durbin <rd@sanger.ac.uk>	Wellcome Trust	PMID: 34671705
b14	Birds	Birds	Core landbirds	Accipitriformes	Accipitridae	Eagles/Osprey	60.41			Haliaeetus albicilla	white-tailed eagle	8969		bHalAlb1	bHalAlb1.pri	GCA_947461875.1	GCF_947461875.1	GCF_947461875.1	Has Z and W			bHalAlb1.alt	GCA_947461935.1			ERX11008602	HiFiasm solo, Hi-C, purge dups	612	188	1320298205		F	Least Concern		ERGA		Snæbjörn Pálsson <snaebj@hi.is>	Mark Blaxter <mb35@sanger.ac.uk>	Icelandic Research Fund	PMID: 39534533
b14	Birds	Birds	Core landbirds	Accipitriformes	Accipitridae	Eagles/Osprey	60.41			Harpia harpyja	harpy eagle	202280		bHarHar1	bHarHar1.pri	GCA_026419915.1	GCF_026419915.1	GCF_026419915.1	Has Z and W			bHarHar1.alt	GCA_026419925.1				HiFi, Hifiasm solo	664	322	1351447071		F	Near Threatened		AmaZoomics : Genomics of Brazilian Biodiversity	VGP	Alexandre Aleixo <alexandre.aleixo@itv.org>	Erich Jarvis <ejarvis@rockefeller.edu>	ITV Genomics, HHMI	PMID: 39261501
b14	Birds	Birds	Core landbirds	Accipitriformes	Accipitridae	Eagles/Osprey	60.41			Morphnus guianensis	crested eagle	252789		bMorGui1	bMorGui1.hap2	GCA_045345515.1	GCA_045345515.1-GB_2025_12_03	GCA_045345515.1-GB_2025_12_03	Has Z and W	bMorGui1.hap1	GCA_045345505.1						HiFi, Hifiasm Hi-C phasing	708	544	1576624229		F	Near Threatened		AmaZoomics : Genomics of Brazilian Biodiversity		Alexandre Aleixo <alexandre.aleixo@itv.org>	Sibelle Vilaca <sibelle.vilaca@itv.org>	Vale
b14	Birds	Birds	Core landbirds	Accipitriformes	Accipitridae	Eagles/Osprey	60.41			Accipiter gentilis	Northern goshawk	8957		bAccGen1	bAccGen1.pri	GCA_929443795.2	GCF_929443795.1	GCF_929443795.1	Has Z and W			bAccGen1.alt	GCA_929447715.1			DRX336777;ERX9660728;SRX3628413	HiFi, Hifiasm solo	637	454	1398011397		F	Least Concern		DToL		Mark Blaxter <mb35@sanger.ac.uk>	Katherine August <k.august.18@abdn.ac.uk>	Wellcome Trust	PMID: 35493200
b14	Birds	Birds	Core landbirds	Accipitriformes	Accipitridae	Eagles/Osprey	60.41			Accipiter nisus	Eurasian sparrowhawk	211598		bAccNis1	bAccNis1.hap1	GCA_978019825.1		GCA_978019825.1	Has Z and W	bAccNis1.hap2	GCA_978019815.1			OZ390138.1			HiFi, Hifiasm Hi-C phasing	1313	763	1439927507		UN	Least Concern		DToL		Mark Blaxter <mb35@sanger.ac.uk>	Elizabeth Blows	Wellcome Trust
b14	Birds	Birds	Core landbirds	Accipitriformes	Accipitridae	Eagles/Osprey	60.41			Gypaetus barbatus	bearded vulture	33610		bGypBar2	bGypBar2.pri	GCA_028022735.1	GCA_028022735.1-GB_2026_01_30	GCA_028022735.1-GB_2026_01_30	Has Z and W			bGypBar2.alt	GCA_028017155.1	MT asm failed			HiFi, Hifiasm solo	491	232	1365299843		F	Near Threatened		CatalanBP		Marc Palmada Flores <marc.palmada@upf.edu>	Tomas Marques <tomas.marques@upf.edu>	Catalan BioGenome Project Universitat Pompeu Fabra
b14	Birds	Birds	Core landbirds	Accipitriformes	Accipitridae	Eagles/Osprey	60.41			Buteo buteo	common buzzard	30397		bButBut1	bButBut1.hap1	GCA_964188355.1	GCF_964188355.1	GCF_964188355.1	Has Z only	bButBut1.hap2	GCA_964188375.1			OZ076953.1			HiFi, Hifiasm Hi-C phasing	1015	544	1303700921		M	Least Concern		DToL		Mark Blaxter <mb35@sanger.ac.uk>	Elizabeth Blows	Wellcome Trust	No PMID https://wellcomeopenresearch.org/articles/10-130; PMID: 41036236
b15	Birds	Birds	Core landbirds	Cathartiformes	Cathartidae	Vultures/Secretary bird	60.41	8	1	Sarcoramphus papa	king vulture	43583	4	bSarPap1	bSarPap1.hap1	GCA_037962945.1	GCA_037962945.1-GB_2025_12_03	GCA_037962945.1ar	Has Z and W	bSarPap1.hap2	GCA_037950955.1			CM075627.1			HiFi, Hifiasm Hi-C phasing	124	278	1543950730		F	Least Concern		AmaZoomics : Genomics of Brazilian Biodiversity		Erich Jarvis <ejarvis@rockefeller.edu>	Guillermo Orti <gorti@email.gwu.edu>	Vale
b16	Birds	Birds	Core waterbirds	Pelecaniformes (Pelecanidae)	Pelecanidae	Pelicans	55.02	10	1	Pelecanus crispus	dalmatian pelican	36300	4	bPelCri1	bPelCri1.pri	GCA_030463565.1	GCF_030463565.1	GCF_030463565.1	Has Z and W			bPelCri1.alt	GCA_030449815.1	CM060034.1			HiFi, Hifiasm solo	700	310	1314568463		F	Vulnerable		VGP		Tom Gilbert <tgilbert@snm.ku.dk>	Erich Jarvis <ejarvis@rockefeller.edu>	University of Copenhagen
b17	Birds	Birds	Core waterbirds	Pelicaniformes (Ardeidae)	Ardeidae	Herons	55.02	66	1	Butorides sundevalli	lava heron	2767357	4	bButSun1	bButSun1.hap1	GCA_057816235.1		GCA_057816235.1	Has Z only	bButSun1.hap2	GCA_057816225.1			CM174306.1			HiFi, Hifiasm Hi-C phasing	304	162	1256954996		M	Least Concern		Galapagos Genome Project		Giulio Formenti <gformenti@rockefeller.edu>	Jaime Chaves <jachaves@sfsu.edu>	Google
b18	Birds	Birds	Core waterbirds	Pelicaniformes (Threskiornithidae)	Threskiornithidae	Ibises	57.65	34	2	Theristicus caerulescens	plumbeous ibis	1118847	4	bTheCae1	bTheCae1.pri	GCA_020745775.1	GCA_020745775.1-GB_2025_12_03	GCA_020745775.1-GB_2025_12_03	Has Z only			bTheCae1.alt	GCA_020745805.1	CM036585.1			CLR II, FALCON unzip	192	88	1203372763		M	Endangered		VGP		Tom Gilbert <tgilbert@snm.ku.dk>	Erich Jarvis <ejarvis@rockefeller.edu>	University of Copenhagen
b18	Birds	Birds	Core waterbirds	Pelicaniformes (Threskiornithidae)	Threskiornithidae	Ibises	57.65			Platalea leucorodia	Eurasian spoonbill	257867		bPlaLeu2	bPlaLeu2.hap1	GCA_965183815.1		GCA_965183815.1	Has Z and W	bPlaLeu2.hap2	GCA_965183785.1			OZ238968.1			HiFi, Hifiasm Hi-C phasing	1371	668	1345825956		F	Least Concern		DToL		Mark Blaxter <mb35@sanger.ac.uk>	Michelle F O'Brien <michelle.obrien@wwt.org.uk>	Wellcome Trust	PMID: 41112845
b19	Birds	Birds	Core waterbirds	Pelicaniformes (Phalacrocoracidae)	Phalacrocoracidae	Cormorants/Anhinga	59.4	44	3	Gulosus aristotelis	European shag	126867	4	bGulAri2.1	bGulAri2.pri	GCA_949628215.1	GCF_949628215.1	GCF_949628215.1	Has Z and W			bGulAri2.alt	GCA_949628205.1	OX451258.1			HiFi, Hifiasm solo	575	353	1279134750		F	Least Concern		DToL		Mark Blaxter <mb35@sanger.ac.uk>	Hannah Ravenswater <Hannah.Ravenswater@ed.ac.uk>	Wellcome Trust	PMID: 41235392
b19	Birds	Birds	Core waterbirds	Pelicaniformes (Phalacrocoracidae)	Phalacrocoracidae	Cormorants/Anhinga	59.4			Phalacrocorax carbo	great cormorant	9209		bPhaCar2	bPhaCar2.pri	GCA_963921805.1	GCF_963921805.1	GCF_963921805.1	Has Z and W			bPhaCar2.alt	GCA_963921815.1	OY997637.1		SRX7523355	HiFi, Hifiasm solo	844	351	1283643005		F	Least Concern		VGP		Mark Blaxter <mb35@sanger.ac.uk>	Erich Jarvis <ejarvis@rockefeller.edu>	Wellcome Trust
b20	Birds	Birds	Core waterbirds	Suliformes	Sulidae	Frigatebirds/Sula	53.25	15	1	Morus bassanus	Northern gannet	37578	4	bMorBas2	bMorBas2.hap2	GCA_031468815.1	GCA_031468815.1-GB_2025_10_17	GCA_031468815.1-GB_2025_10_17	Has Z only	bMorBas2.hap1	GCA_031468805.1			CM062610.1		SRX7523318	HiFi, Hifiasm Hi-C phasing	669	421	1294804326		M	Least Concern		VGP		Tom Gilbert <tgilbert@snm.ku.dk>	Erich Jarvis <ejarvis@rockefeller.edu>	University of Copenhagen
b21	Birds	Birds	Core waterbirds	Ciconiiformes	Ciconiidae	Storks	59.87	19	1	Ciconia maguari	Maguari stork	52777	4	bCicMag1	bCicMag1.pri	GCA_017639555.1	GCA_017639555.1-GB_2025_09_05	GCA_017639555.1-GB_2025_09_05	Has Z and W			bCicMag1.alt	GCA_017639665.1	CM030224.1			CLR II, FALCON unzip	385	153	1239437416		F	Least Concern		VGP		Tom Gilbert <tgilbert@snm.ku.dk>	Erich Jarvis <ejarvis@rockefeller.edu>	University of Copenhagen
b22	Birds	Birds	Core waterbirds	Procellariiformes	Procellariidae	Tubnoses	60.46	135	1	Calonectris borealis	Cory's shearwater	1323832	4	bCalBor7	bCalBor7.hap1	GCA_964195595.2	GCF_964195595.1	GCF_964195595.1	Has Z and W	bCalBor7.hap2	GCA_964196065.2			OZ077850.1			HiFi, Hifiasm Hi-C phasing	880	355	1366205003		F	Least Concern		DToL		Mark Blaxter <mb35@sanger.ac.uk>	Joan Ferrer Obiol <joan.ferrer.obiol@gmail.com>	Wellcome Trust	PMID: 39925649
b23	Birds	Birds	Core waterbirds	Sphenisciformes	Spheniscidae	Penguins	60.46	18	2	Spheniscus humboldti	Humboldt penguin	9240	4	bSphHub1	bSphHub1.pri	GCA_027474245.1	GCA_027474245.1-GB_2025_12_03	GCA_027474245.1-GB_2025_12_03	Has Z and W			bSphHub1.alt	GCA_027474345.1	MT asm failed		SRX4745749	HiFi, Hifiasm solo	389	136	1358357718		F	Not evaluated		VGP		Erich Jarvis <ejarvis@rockefeller.edu>	Tom Gilbert <tgilbert@snm.ku.dk>	HHMI
b23	Birds	Birds	Core waterbirds	Sphenisciformes	Spheniscidae	Penguins	60.46	18		Spheniscus demersus	African penguin	92683		bSphDem1	bSphDem1.hap1	GCA_050947425.1		GCA_050947425.1	Has Z only	bSphDem1.hap2	GCA_050947505.1			CM116778.1			HiFi, Hifiasm Hi-C phasing	1129	928	1307516078		F	Critically Endangered		VGP	Bronx Zoo	Erich Jarvis <ejarvis@rockefeller.edu>	Andrew Carroll<awcarroll@google.com>	Google
b24	Birds	Birds	Core waterbirds	Gaviiformes	Gaviidae	Loons	63.88	5	1	Gavia stellata	red-throated Loon	37040	4	bGavSte3	bGavSte3.hap2	GCA_030936135.1	GCF_030936135.1	GCF_030936135.1	Has Z only	bGavSte3.hap1	GCA_030936125.1					SRX7523262	HiFi, Hifiasm Hi-C phasing	1434	1185	1321270170		M	Least Concern		VGP		Tom Gilbert <tgilbert@snm.ku.dk>	Erich Jarvis <ejarvis@rockefeller.edu>	University of Copenhagen
b25	Birds	Birds	Core waterbirds	Phaethontiformes	Phaethontidae	Tropicbirds	60.81	3	1	Phaethon aethereus	red-billed tropicbird	37045	4	bPhaAeh10	bPhaAeh10.mat	GCA_964289735.1		GCA_964289735.1	Has Z and W	bPhaAeh10.pat	GCA_964289755.1			OZ196951.1			HiFI, HiFiasm trio phasing	1925	656	1321007257		F	Least Concern		DToL		Mark Blaxter <mb35@sanger.ac.uk>	Joan Ferrer Obiol <joan.ferrer.obiol@gmail.com>	Wellcome Trust
b26	Birds	Birds	Core waterbirds	Eurypgiformes	Rhynochetidae	Sunbittern/Kagu	60.81	2	1	Rhynochetos jubatus	Kagu	54386	4	bRhyJub1	bRhyJub1.pri	GCA_027574665.1	GCA_027574665.1-GB_2025_12_08	GCA_027574665.1-GB_2025_12_08	Has Z and W			bRhyJub1.alt	GCA_027595965.1	MT asm failed		SRX7523420	HiFi, Hifiasm solo	448	148	1331454348		F	Least Concern		VGP		Christian Rutz <cr68@st-andrews.ac.uk>	Erich Jarvis <ejarvis@rockefeller.edu>	HHMI, University of St. Andrews
b27	Birds	Birds	Core waterbirds	Charadriiformes	Charadriidae	Plovers	65.56	377	16	Pluvialis apricaria	European golden plover	670352	4	bPluApr1	bPluApr1.pri	GCA_017639485.1	GCA_017639485.1-GB_2025_12_08	GCA_017639485.1-GB_2025_12_08	Has Z and W			bPluApr1.alt	GCA_017639475.1	CM030045.1			CLR II, FALCON unzip	375	107	1247767512		F	Least Concern		VGP		Tom Gilbert <tgilbert@snm.ku.dk>	Erich Jarvis <ejarvis@rockefeller.edu>	University of Copenhagen
b27	Birds	Birds	Core waterbirds	Charadriiformes	Charadriidae	Plovers	65.56			Vanellus vanellus	Northern Lapwing	100859		bVanVan1	bVanVan1.hap1	GCA_965231255.1		GCA_965231255.1	Has Z only	bVanVan1.hap2				OZ246550.1			HiFi, Hifiasm Hi-C phasing	3343	2407	1476605334		M	Near Threatened		DToL		Mark Blaxter <mb35@sanger.ac.uk>	Michelle F O'Brien <michelle.obrien@wwt.org.uk>	Wellcome Trust
b27	Birds	Birds	Core waterbirds	Charadriiformes	Alcidae	Plovers	65.56			Alca Torda	razorbill	28689		bAlcTor1	bAlcTor1.pri	GCA_008658365.1	GCA_008658365.1-GB_2025_12_03	GCA_008658365.1-GB_2025_12_03	Has Z only			bAlcTor1.alt	GCA_008658355.1	CM018102.1			CLR, FALCON unzip	322	95	1178492568		M	Near Threatened		VGP		Tom Gilbert <tgilbert@snm.ku.dk>	Erich Jarvis <ejarvis@rockefeller.edu>	University of Copenhagen
b27	Birds	Birds	Core waterbirds	Charadriiformes	Scolopacidae	Plovers	65.56			Numenius arquata	Eurasian curlew	31919		bNumArq3	bNumArq3.hap1	GCA_964106895.1	GCF_964106895.1	GCF_964106895.1	Has Z and W	bNumArq3.hap2	GCA_964059295.1			OZ067282.1			HiFi, Hifiasm Hi-C phasing	2604	1819	1348876333		F	Least Concern		DToL		Mark Blaxter <mb35@sanger.ac.uk>	Barry O'donoghue <barry_o'donoghue@environ.ie>	Wellcome Trust	PMID: 40880729
b27	Birds	Birds	Core waterbirds	Charadriiformes	Laridae	Plovers	65.56			Sterna hirundo	common tern	108405		bSteHir1	bSteHir1.pri	GCA_009819605.1	GCA_009819605.1-GB_2025_12_07	GCA_009819605.1-GB_2025_12_07	Has Z and W			bSteHir1.alt	GCA_009819645.1	CM020500.1	PRJNA516733		CLR I, FALCON unzip	328	123	1229972541		F	Least Concern		VGP		MIriam Liedvogel <liedvogel@evolbio.mpg.de>	Erich Jarvis <ejarvis@rockefeller.edu>	Max Planck Society
b27	Birds	Birds	Core waterbirds	Charadriiformes	Laridae	Plovers	65.56			Rissa tridactyla	black-legged kittiwake	75485		bRisTri1	bRisTri1.pat	GCA_028500815.1	GCF_028500815.1	GCF_028500815.1	Has Z and W	bRisTri1.mat	GCA_028501385.1			MT asm failed		SRX18573613	HiFi, Hifiasm trio	999	716	1353621101		F	Vulnerable		VGP		Diego Rubolini <diego.rubolini@unimi.it>	Erich Jarvis <ejarvis@rockefeller.edu>	University of Padua
b27	Birds	Birds	Core waterbirds	Charadriiformes	Laridae	Plovers	65.56			Chroicocephalus ridibundus	black-headed gull	1192867		bChrRid1	bChrRid1.pri	GCA_963924245.1	GCF_963924245.1	GCF_963924245.1	Has Z only	KIZ_Lrid_1.0	GCA_030820635.1	bChrRid1.alt	GCA_963924255.1	OZ001766.1		SRX21309683;SRX21309684;SRX21309685;SRX21309686;SRX21309687;SRX21309688;SRX7523520	HiFi, Hifiasm solo	1191	726	1417571123		M	Least Concern		DToL		Mark Blaxter <mb35@sanger.ac.uk>	Michelle F O'Brien <michelle.obrien@wwt.org.uk>	Wellcome Trust	PMID: 40134894
b27	Birds	Birds	Core waterbirds	Charadriiformes	Laridae	Plovers	65.56			Larus fuscus	lesser black-backed gull	8915		bLarFus1	bLarFus1.hap1	GCA_963932225.2		GCA_963932225.2	Has Z only	bLarFus1.hap2	GCA_963932325.2			OZ010785.2			HiFi, Hifiasm Hi-C phasing	2648	1973	1425657605		M	Least Concern		DToL		Mark Blaxter <mb35@sanger.ac.uk>	Michelle F O'Brien <michelle.obrien@wwt.org.uk>	Wellcome Trust	PMID: 41230493
b27	Birds	Birds	Core waterbirds	Charadriiformes	Laridae	Plovers	65.56			Larus michahellis	yellow-legged gull	119627		bLarMic1	bLarMic1.hap1.2	GCA_964199755.2	GCF_964199755.1	GCA_964199755.2	Has Z and W	bLarMic1.hap2.2	GCA_965654445.1	blarMic1.alt	GCA_964199725.1	OZ118781.1			HiFi, Hifiasm Hi-C phasing	1573	919	1466224372		F	Least Concern		DToL		Mark Blaxter <mb35@sanger.ac.uk>	David Marques <david.marques@unibe.ch>	Wellcome Trust	PMID: 40386543
b27	Birds	Birds	Core waterbirds	Charadriiformes	Laridae	Plovers	65.56			Larus argentatus	herring gull	35669		bLarArg3	bLarArg3.hap1	GCA_964417175.1		GCA_964417175.1	Has Z and W	bLarArg3.hap2	GCA_964417125.1			OZ207421.1			HiFi, Hifiasm Hi-C phasing	959	400	1417836755		F	Least Concern		DToL		Mark Blaxter <mb35@sanger.ac.uk>	Morten Helberg <morten.helberg@hiof.no>	Wellcome Trust
b27	Birds	Birds	Core waterbirds	Charadriiformes	Laridae	Plovers	65.56			Larus marinus	great black-backed gull	8912		bLarMar3	bLarMar3.hap1	GCA_965649785.1		GCA_965649785.1	Has Z and W	bLarMar3.hap2	GCA_965649815.1			OZ287834.1			HiFi, Hifiasm Hi-C phasing	883	343	1427211259		F	Least Concern		DToL		Mark Blaxter <mb35@sanger.ac.uk>	Morten Helberg <morten.helberg@hiof.no>	Wellcome Trust
b27	Birds	Birds	Core waterbirds	Charadriiformes	Laridae	Plovers	65.56			Larus glaucescens	glaucous-winged gull	119606		bLarGla1	bLarGla1.hap1	GCA_965654385.1		GCA_965654385.1	Has Z and W	bLarGla1.hap2	GCA_965654465.1			OZ294658.1			HiFi, Hifiasm Hi-C phasing	1238	665	1446586518		F	Least Concern		DToL		Mark Blaxter <mb35@sanger.ac.uk>	DOUGLAS A. BELL	Wellcome Trust
b27	Birds	Birds	Core waterbirds	Charadriiformes	Laridae	Plovers	65.56			Larus occidentalis	Western gull	126713		bLarOcc1	bLarOcc1.hap1	GCA_965654455.1		GCA_965654455.1	Has Z and W	bLarOcc1.hap2	GCA_965654445.1			OZ294796.1			HiFi, Hifiasm Hi-C phasing	1006	453	1443155878		F	Least Concern		DToL		Mark Blaxter <mb35@sanger.ac.uk>	DOUGLAS A. BELL	Wellcome Trust
b27	Birds	Birds	Core waterbirds	Charadriiformes	Laridae	Plovers	65.56			Larus hyperboreus	glaucous gull	119637		bLarHyp1	bLarHyp1.hap1	GCA_965654215.1		GCA_965654215.1	Has Z and W	bLarHyp1.hap2	GCA_965654415.1			OZ294370.1			HiFi, Hifiasm Hi-C phasing	3442	2661	1458800923		F	Least Concern		DToL		Mark Blaxter <mb35@sanger.ac.uk>	SEBASTIEN DESCAMPS	Wellcome Trust
b27	Birds	Birds	Core waterbirds	Charadriiformes	Laridae	Plovers	65.56			Larus canus	mew gull	28681		bLarCan2	bLarCan2.hap2	GCA_966204495.1		GCA_966204495.1	Has Z only	bLarCan2.hap1	GCA_966207165.1			OZ307402.1			HiFi, Hifiasm Hi-C phasing	859	311	1317714504		M	Least Concern		DToL		Mark Blaxter <mb35@sanger.ac.uk>	Morten Helberg <morten.helberg@hiof.no>	Wellcome Trust
b27	Birds	Birds	Core waterbirds	Charadriiformes	Haematopodidae	Plovers	65.56			Haematopus ostralegus	Eurasian oystercatcher	31908		bHaeOst1	bHaeOst1.hap1	GCA_976988815.1		GCA_976988815.1	Has Z only	bHaeOst1.hap2	GCA_976988755.1			OZ337643.1			HiFi, Hifiasm Hi-C phasing	775	318	1305996864		M	Near Threatened		DToL		Mark Blaxter <mb35@sanger.ac.uk>	Michelle F O'Brien <michelle.obrien@wwt.org.uk>	Wellcome Trust
b28	Birds	Birds	Core waterbirds	Gruiformes	Gruidae	Cranes	65.56	163	6	Balearica regulorum gibbericeps	grey crowned-crane	100784	4	bBalReg1	bBalReg1.pri	GCA_011004875.1	GCF_011004875.1	GCF_011004875.1	Has Z and W			bBalReg1.alt	GCA_011004865.1	CM021656.1			CLR I, FALCON unzip	249	105	1221051782		F	Endangered		VGP		Tom Gilbert <tgilbert@snm.ku.dk>	Erich Jarvis <ejarvis@rockefeller.edu>	University of Copenhagen
b28	Birds	Birds	Core waterbirds	Gruiformes	Gruidae	Cranes	65.56			Grus americana	whooping crane	9117		bGruAme1	bGruAme1.mat	GCA_028858705.1	GCF_028858705.1	GCF_028858705.1	Has Z only	bGruAme1.pat	GCA_028858595.1			FJ769848.1			CLR II, Trio Canu	1191	930	1257837975		M	Endangered		VGP		Hernan Eduardo Morales Villegas <hernanm@sund.ku.dk>	Tom Gilbert <tgilbert@snm.ku.dk>	University of Copenhagen
b28	Birds	Birds	Core waterbirds	Gruiformes	Gruidae	Cranes	65.56			Grus grus	Eurasian crane	40816		bGruGru1	bGruGru1.hap1	GCA_964106855.1		GCA_964106855.1	Has Z only	bGruGru1.hap2	GCA_964059345.1			OZ067143.1			HiFi, Hifiasm Hi-C phasing	1347	754	1352282554		M	Least Concern		DToL		Mark Blaxter <mb35@sanger.ac.uk>	Michelle F O'Brien <michelle.obrien@wwt.org.uk>	Wellcome Trust	PMID: 40162188
b28	Birds	Birds	Core waterbirds	Gruiformes	Rallidae	Cranes	65.56			Porphyrio hochstetteri	takahe	439704		bPorHoc1	bPorHoc1.mat	GCA_020800305.1	GCA_020800305.1-GB_2025_12_03	GCA_020800305.1-GB_2025_12_03	Has Z and W	bPorHoc1.pat	GCA_020801775.1			CM036939.1			HiFi, Trio hifiasm	501	174	1270294353		F	Endangered		VGP		Lara Urban <lara.h.urban@gmail.com>	Neil Gemmell <neil.gemmell@otago.ac.nz>	University of Otago, Genomics Aotearoa, Royal Society of New Zealand Marsden fund
b28	Birds	Birds	Core waterbirds	Gruiformes	Rallidae	Cranes	65.56			Gallinula chloropus	common moorhen	9123		bGalChl1	bGalChl1.hap1	GCA_964237585.1		GCA_964237585.1	Has Z only	bGalChl1.hap2	GCA_964237395.1			OZ175178.1			HiFi, Hifiasm Hi-C phasing	1420	817	1282394494		M	Least Concern		DToL		Mark Blaxter <mb35@sanger.ac.uk>	Michelle F O'Brien <michelle.obrien@wwt.org.uk>	Wellcome Trust	PMID: 41394794
b28	Birds	Birds	Core waterbirds	Gruiformes	Rallidae	Cranes	65.56			Rallus aquaticus	water rail	54496		bRalAqu1	bRalAqu1.pri	GCA_965250365.1		GCA_965250365.1	Has Z only			bRalAqu1.alt	GCA_965250415.1	OZ252465.1			HiFi, Hifiasm solo	2346	1570	1266648806		M	Least Concern		DToL		Mark Blaxter <mb35@sanger.ac.uk>		Wellcome Trust
b29	Birds	Birds	Core waterbirds	Opisthocomiformes	Opisthocomidae	Hoatzin	67.37	1	1	Opisthocomus hoazin	hoatzin	30419	4	bOpiHoa1	bOpiHoa1.hap1	GCA_030867145.1	GCF_030867145.1	GCF_030867145.1	Has Z and W	bOpiHoa1.hap2	GCA_030867165.1				PRJNA1269101	SRX7523333	HiFi, Hifiasm Hi-C phasing	683	415	1482459898		F	Least Concern		VGP		Tom Gilbert <tgilbert@snm.ku.dk>	Erich Jarvis <ejarvis@rockefeller.edu>	Colossal
b30	Birds	Birds	Caprimulgimorphae	Trochiliformes	Trochilidae	Hummingbirds	45.4	340	4	Calypte anna	Anna's hummingbird	9244	4	bCalAnn1	bCalAnn1.pri	GCA_003957555.2	GCF_003957555.1	GCA_003957555.2	Has Z and W			bCalAnn1.alt	GCA_003957575.1		PRJNA516733	SRX17771994;SRX17771995;SRX17771996;SRX17771997;SRX17771998;SRX17771999;SRX5956899	CLR I, FALCON unzip	584	159	1059687259		F	Least Concern		VGP		Erich Jarvis <ejarvis@rockefeller.edu>	Arang Rhie (NIH/NHGRI) [E] <rhiea@nih.gov>	HHMI, Pacbio, Collective PI	PMID: 33911273
b30	Birds	Birds	Caprimulgimorphae	Trochiliformes	Trochilidae	Hummingbirds	45.4			Phaethornis superciliosus	long-tailed hermit	46513		bPhaSup1	bPhaSup1.pri	GCA_023637945.2	GCA_023637945.2-GB_2025_10_09	GCA_023637945.2-GB_2025_10_09	Has Z only			bPhaSup1.alt	GCA_023637925.2		PRJNA785156	SRX7523361	CLR I, FALCON unzip	207	70	1020112811		M	Least Concern		Individual		Michael Hiller <michael.hiller@senckenberg.de>	Maude Baldwin <mbaldwin@orn.mpg.de>	Max Planck Society, HHMI	PMID: 36634192
b30	Birds	Birds	Caprimulgimorphae	Trochiliformes	Trochilidae	Hummingbirds	45.4			Heliangelus exortis	tourmaline sunangel	472823		bHelExo1	bHelExo1.hap1	GCA_036169615.1	GCF_036169615.1	GCF_036169615.1	has Z and W	bHelExo1.hap2	GCA_036172335.1						HiFi, Hifiasm Hi-C phasing	568	131	1049650714		F	Least Concern		Individual		Carlos Daniel Cadena Ordoñez <ccadena@uniandes.edu.co>	Erich Jarvis <ejarvis@rockefeller.edu>	GROW Colombia initiative	PMID: 41732811
b30	Birds	Birds	Caprimulgimorphae	Trochiliformes	Trochilidae	Hummingbirds	45.4			Chalcostigma stanleyi	blue-mantled thornbill	689208		bChaSta1	bChaSta1.hap1	GCA_054051245.1		GCA_054051245.1	Has Z only	bChaSta1.hap2	GCA_054051235.1			CM133050.1			HiFi, Hifiasm Hi-C phasing	2372	610	1042267249		M	Least Concern		Yggdrasil		Tom Gilbert <tgilbert@snm.ku.dk>	Sergei Kilver <sergei.kliver@sund.ku.dk>	Carlsberg Foundation
b31	Birds	Birds	Caprimulgimorphae	Apodiformes (Apodidae)	Apodidae	Swifts	45.4	105	1	Apus apus	common swift	8895	4	bApuApu2	bApuApu2.pri	GCA_020740795.1	GCF_020740795.1	GCF_020740795.1	Has Z and W			bApuApu2.alt	GCA_020740585.1	AM237310.1		SRX17772000;SRX17772001;SRX17772002;SRX17772003;SRX17772004;SRX17772005;SRX7523424	CLR, FALCON unzip	366	110	1100378261		F	Least Concern		VGP		Michael Hiller <michael.hiller@senckenberg.de>	Maude Baldwin <mbaldwin@orn.mpg.de>	Max Planck Society, HHMI
b32	Birds	Birds	Caprimulgimorphae	Apodiformes (Hemiprocnidae)	Hemiprocnidae	Whiskered treeswift	49.38	4	1	Hemiprocne comata	whiskered treeswift	243314	4	bHemCom1	bHemCom1.pri	GCA_020745705.1		GCA_020745705.1	Has Z and W			bHemCom1.alt	GCA_020745695.1	CM036713.1			CLR I, FALCON unzip	364	146	1164813063		F	Least Concern		VGP		Tom Gilbert <tgilbert@snm.ku.dk>	Erich Jarvis <ejarvis@rockefeller.edu>	University of Copenhagen Consortium
b33	Birds	Birds	Caprimulgimorphae	Caprimulgiformes (Caprimulgidae)	Caprimulgidae	Nightjars	64.11	93	1	Caprimulgus europaeus	Eurasian nightjar	111811	4	bCapEur3	bCapEur3.pri	GCA_907165065.1		GCA_907165065.1	Has Z and W			bCapEur3.alt	GCA_907165095.1				CLR II, FALCON unzip	274	121	1177791212		F	Least Concern		DToL	VGP	Simona Secomandi <simonasecomandi@outlook.com>	Mark Blaxter <mb35@sanger.ac.uk>	Wellcome Trust	PMID: 35028428
b34	Birds	Birds	Caprimulgimorphae	Caprimulgiformes (Aegothelidae)	Aegothelidae	Owlet nightjars	56.62	10	1	Aegotheles albertisi	mountain owlet-nightjar	48277	4	bAegAlb1	bAegAlb1.hap1	GCA_039906565.1	GCA_039906565.1-GB_2025_12_03	GCA_039906565.1-GB_2025_12_03	Has Z and W	bAegAlb1.hap2	GCA_039906465.1			CM078495.1			HiFi, Hifiasm Hi-C phasing	1031	592	1167497019		F	Least Concern		VGP		Tom Gilbert <tgilbert@snm.ku.dk>	Erich Jarvis <ejarvis@rockefeller.edu>	University of Copenhagen Consortium, HHMI
b35	Birds	Birds	Caprimulgimorphae	Caprimulgiformes (Podargidae)	Podargidae	Frogmouths	59.96	16	1	Podargus strigoides	tawny frogmouth	8905	4	bPodStr1	bPodStr1.pri	GCA_028020825.1	GCA_028020825.1-GB_2025_12_03	GCA_028020825.1-GB_2025_12_03	Has Z and W			bPodStr1.alt	GCA_028020675.1	MT asm failed		SRX7523383	HiFi, Hifiasm solo	1241	1038	1271141449		F	Least Concern		VGP		Mark de Bruyn <m.debruyn@griffith.edu.au>	Erich Jarvis <ejarvis@rockefeller.edu>	Griffith University and University of Sydney
b36	Birds	Birds	Caprimulgimorphae	Caprimulgiformes (Steatornithidae)	Steatornithidae	Oilbird	54.72	1	1	Steatornis caripensis	oilbird	48435	4	bSteCar1	bSteCar1.hap1	GCA_054099775.1		GCA_054099775.1	Has Z and W	bSteCar1.hap2	GCA_054099845.1			CM133997.1		SRX7523438	HiFi, Hifiasm Hi-C phasing	244	126	1367945121		F	Least Concern		VGP		Erich Jarvis <ejarvis@rockefeller.edu>	Tom Gilbert <tgilbert@snm.ku.dk>	HHMI
b37	Birds	Birds	Caprimulgimorphae	Caprimulgiformes (Nyctibiidae)	Nyctibiidae	Potoos	54.72	7	1	Nyctibius grandis	great potoo	48427	4	bNycGra1	bNycGra1.pri	GCA_013368605.1	GCF_013368605.1	GCF_013368605.1	Has Z and W			bNycGra1.alt	GCA_013368595.1	CM023771.1		SRX22284534;SRX7523329	CLR I, FALCON unzip	434	191	1256414880		F	Least Concern		VGP		Erich Jarvis <ejarvis@rockefeller.edu>	Tom Gilbert <tgilbert@snm.ku.dk>	HHMI
b38	Birds	Birds	Otidimorphae	Otidiformes	Otididae	Bustards	62.92	26	1	Chlamydotis macqueenii	MacQueen's bustard	187382	4	bChlMac1	bChlMac1.mat	GCA_036417535.1	GCA_036417535.1-GB_2025_12_03	GCA_036417535.1-GB_2025_12_03	Has Z and W	bChlMac1.pat	GCA_036418225.1			CM071425.1			HiFi, Hifiasm trio	429	329	1273933319		F	Vulnerable		VGP	Qatar	Farooq Al-Ajli <Farooq.AlAjli@monash.edu>	Erich Jarvis <ejarvis@rockefeller.edu>	HHMI
b39	Birds	Birds	Otidimorphae	Musophagiformes	Musophagidae	Turacos	62.92	23	1	Tauraco erythrolophus	red-crested turaco	121530	4	bTauEry1	bTauEry1.pri	GCA_009769465.1		GCA_009769465.1	Has Z and W			bTauEry1.alt	GCA_009764505.1				CLR I, FALCON unzip	484	140	1252271553		F	Least Concern		VGP		Tom Gilbert <tgilbert@snm.ku.dk>	Erich Jarvis <ejarvis@rockefeller.edu>	University of Copenhagen Consortium
b40	Birds	Birds	Otidimorphae	Cuculiformes	Cuculidae	Cuckoos	66.27	147	1	Cuculus canorus	common cuckoo	55661	4	bCucCan1	bCucCan1.pri	GCA_017976375.1	GCF_017976375.1	GCF_017976375.1	Has Z and W			bCucCan1.alt	GCA_017976305.1			SRX18015859;SRX18015860;SRX18015861;SRX18015862;SRX18015863;SRX18015864;SRX18015865;SRX18015866;SRX18015868;SRX18015869	CLR II, FALCON unzip	447	151	1180156273		F	Least Concern		VGP		Jochen Wolf <j.wolf@biologie.uni-muenchen.de>	Erich Jarvis <ejarvis@rockefeller.edu>	Munich University
b41	Birds	Birds	Columbea	Mesitornithiformes	Mesitornithidae	Mesites	62.67	3	1	Monias benschi	subdesert mesite	399593	2																				Vulnerable				Erich Jarvis <ejarvis@rockefeller.edu>	Tom Gilbert <tgilbert@snm.ku.dk>	HHMI
b42	Birds	Birds	Columbea	Pterocliformes	Pteroclidae	Sandgrouse	62.67	16	1	Pterocles gutturalis	yellow-throated sandgrouse	240206	4	bPteGut1	bPteGut1.pri	GCA_009769525.1	GCA_009769525.1-GB_2025_12_03	GCA_009769525.1-GB_2025_12_03	Has Z only			bPteGut1.alt	GCA_009769505.1	CM020177.1			CLR I, FALCON unzip	331	89	1127422757		M	Least Concern		VGP		Tom Gilbert <tgilbert@snm.ku.dk>	Erich Jarvis <ejarvis@rockefeller.edu>	University of Copenhagen Consortium
b43	Birds	Birds	Columbea	Columbiformes	Columbidae	Doves	66.72	324	7	Streptopelia turtur	European turtle dove	177155	4	bStrTur1	bStrTur12.pri	GCA_901699155.2		GCA_901699155.2	Has Z and W			bStrTur12.alt	GCA_901699165.2			ERX5970063	CLR II, FALCON unzip	1246	311	1178816852		F	Vulnerable		Sanger 25G		Daniel Mead <da2@sanger.ac.uk>	Mark Blaxter <mb35@sanger.ac.uk>	Wellcome Trust	PMID: 39021440
b43	Birds	Birds	Columbea	Columbiformes	Columbidae	Doves	66.72			Streptopelia decaocto	Eurasian collared-dove	177147		bStrDea1	bStrDea1.hap1	GCA_964273445.1		GCA_964273445.1	Has Z only	bStrDea1.hap2	GCA_964273585.1			OZ187189.1			HiFi, Hifiasm Hi-C phasing	3146	2450	1290939990		M	Least Concern		DToL		Mark Blaxter <mb35@sanger.ac.uk>	Toby D. Humby	Wellcome Trust	No PMID https://wellcomeopenresearch.org/articles/10-150
b43	Birds	Birds	Columbea	Columbiformes	Columbidae	Doves	66.72			Nesoenas mayeri	pink pigeon	187126		bNesMay2	bNesMay2.pri	GCA_963082525.1		GCA_963082525.1	Has Z and W			bNesMay2.alt	GCA_963082445.1			ERX11080410	HiFi, HiFiasm solo	652	143	1183271950		F	Vulnerable		VGP		Hernan Eduardo Morales Villegas<hernanm@sund.ku.dk>	Mark Blaxter <mb35@sanger.ac.uk>	Wellcome Trust	PMID: 41278531
b43	Birds	Birds	Columbea	Columbiformes	Columbidae	Doves	66.72			Caloenas nicobarica	Nicobar pigeon	187106		bCalNic1	bCalNic1.hap1	GCA_036013445.1	GCF_036013445.1	GCF_036013445.1	Has Z only	bCalNic1.hap2	GCA_036010745.1			CM069764.1	PRJNA1061556		HiFi, Hifiasm Hi-C phasing	924	807	1285851275		M	Vulnerable		Colossal		Beth Shapiro <beth.shapiro@gmail.com>	Erich Jarvis <ejarvis@rockefeller.edu>	Colossal
b43	Birds	Birds	Columbea	Columbiformes	Columbidae	Doves	66.72			Patagioenas fasciata	band-tailed pigeon	372321		bPatFas1	bPatFas1.hap1	GCA_036971685.2	GCF_037038585.1	GCA_036971685.2	Has Z and W	bPatFas1.hap2	GCA_036971685.2			CM073096.1	PRJNA1201220	SRX1561941;SRX1561942;SRX1561943;SRX1561944;SRX1561945;SRX1561946;SRX1561947;SRX1561948;SRX1561949;SRX1561950	HiFi, Hifiasm Hi-C phasing	497	360	1454324034		F	Least Concern		Revive & Restore		Erich Jarvis <ejarvis@rockefeller.edu>	Simona Secomandi <ssecomandi@rockefeller.edu>	Revive & Restore
b43	Birds	Birds	Columbea	Columbiformes	Columbidae	Doves	66.72			Columba livia	rock dove	8932		bColLiv1	bColLiv1.pat	GCA_036013475.2	GCF_036013475.1	GCA_036013475.2	Has Z and W	bColLiv1.mat, Trm_1.0	GCA_036010775.2, GCA_032719375.1			CM070390.1		SRX21381505;SRX21381506;SRX21381507;SRX21381508;SRX21381509;SRX21381510;SRX21381511;SRX21381512;SRX21381513;SRX21825952	HiFi, Hifiasm + Trio phasing	1119	870	1325583311		F	Least Concern		Revive & Restore		Erich Jarvis <ejarvis@rockefeller.edu>	Matthew Biegler <mbiegler@gmail.com>	Revive & Restore	Additional assembly PMID: 39741153
b43	Birds	Birds	Columbea	Columbiformes	Columbidae	Doves	66.72			Columba palumbus	common wood pigeon	8934		bColPal1	bColPal1.pri	GCA_965250375.1		GCA_965250375.1	Has Z only			bColPal1.alt	GCA_965250405.1				HiFi, HiFiasm solo	1259	718	1362502569		M	Least Concern		DToL		Mark Blaxter <mb35@sanger.ac.uk>		Wellcome Trust
b44	Birds	Birds	Columbea	Phoenicopteriformes	Phoenicopteridae	Flamingos	55.33	6	1	Phoenicopterus ruber	American flamingo	9218	4	bPhoRub2	bPhoRub2.pri	GCA_009819775.1	GCA_009819775.1-GB_2025_12_04	GCA_009819775.1-GB_2025_12_04	Has Z and W			bPhoRub2.alt	GCA_009819805.1				CLR I, FALCON unzip	370	90	1246226932		F	Least Concern		VGP		Tom Gilbert <tgilbert@snm.ku.dk>	Erich Jarvis <ejarvis@rockefeller.edu>	University of Copenhagen
b45	Birds	Birds	Columbea	Podicipediformes	Podicipedidae	Grebes	55.33	22	1	Aechmophorus clarkii	Clark’s grebe	190660	4	bAecCla1	bAecCla1.pri	GCA_054644155.1		GCA_054644155.1	Has Z and W			bAecCla1.alt	GCA_054644135.1	CM138370.1			HiFi, Hifiasm Hi-C phasing	1570	1040	1671505086		F	Least Concern		Yggdrasil		Tom Gilbert <tgilbert@snm.ku.dk>	Erich Jarvis <ejarvis@rockefeller.edu>	University of Copenhagen
b46	Birds	Birds	GalloAnserformes	Galliformes	Phasianidae	Landfowl	68.95	298	4	Gallus gallus	white leghorn layer chicken	9031	4	bGalGal1	bGalGal1.pat.layer	GCA_016700215.2	GCF_016700215.2	GCF_016700215.2	Has Z and W	bGalGal1.mat.broiler, bGalGal4.pri.ross, bGalGal5.pri.cobb, ASM2420605v1.huxu	GCF_016699485.2, GCA_027557775.1, GCA_027408225.1, GCA_024206055.2			CM028585.1		SRX9320033;SRX9320034;SRX9320035;SRX9320036;SRX9320037;SRX9320038;SRX9320039;SRX9320040;SRX9320041;SRX9320042	CLR I, TrioCanu	685	276	1050511239		F	Least Concern		VGP		Wes Warren <warrenwc@missouri.edu>	Erich Jarvis <ejarvis@rockefeller.edu>	University of Missouri, HHMI
b46	Birds	Birds	GalloAnserformes	Galliformes	Phasianidae	Landfowl	68.95			Lagopus muta	rock ptarmigan	64668		bLagMut1	bLagMut1.pri	GCA_023343835.1	GCF_023343835.1	GCF_023343835.1	Has Z and W			bLagMut1.alt	GCA_023344045.1	KY411593.1	PRJNA516733	SRX15213730;SRX15213731;SRX15213732;SRX15213733;SRX15213734;SRX15213735;SRX15213736;SRX15213737	HiFi, Hifiasm solo	375	165	1026771810		F	Least Concern		VGP		Kristinn P. Magnusson <kpm@unak.is>	Jacob Hoglund <jacob.hoglund@ebc.uu.se>	Icelandic Research Fund	PMID: 37141262
b46	Birds	Birds	GalloAnserformes	Galliformes	Phasianidae	Landfowl	68.95			Tetrao urogallus	Western capercaillie	100830		bTetUro1.1	bTetUro1.1.pri	GCA_951394365.1		GCA_951394365.1	Has Z only			bTetUro1.1.alt	GCA_951394355.1	OX596333.1			HiFi, Hifiasm solo	1291	318	1013184029		M	Least Concern		DToL	ERGA	Mark Blaxter <mb35@sanger.ac.uk>	Alex Ball <aball@rzss.org.uk>	Wellcome Trust	PMID: 38706509
b46	Birds	Birds	GalloAnserformes	Galliformes	Phasianidae	Landfowl	68.95			Coturnix chinensis	king quail	46218		bCotChi1	bCotChi1.hap2	GCA_039878825.1		GCA_039878825.1	Has Z only	bCotChi1.hap1	GCA_039878515.1			CM078260.1			HiFi, Hifiasm Hi-C phasing	521	191	966847183		M	Least Concern		VGP		Lauren O'Connell <loconnel@stanford.edu>	Erich Jarvis <ejarvis@rockefeller.edu>	Stanford University
b47	Birds	Birds	GalloAnserformes	Anseriformes	Anatidae	Waterfowl	68.95	169	25	Aythya fuligula	tufted duck	219594	4	bAytFul2	bAytFul2.pri	GCA_009819795.1	GCF_009819795.1	GCF_009819795.1	Has Z and W	bAytFul3.pri	GCA_976225485.1	bAytFul2.alt	GCA_009819845.1	KJ722069.1		SRX9968577;SRX9968578;SRX9968579;SRX9968580;SRX9968581;SRX9968582;SRX9968583;SRX9968584;SRX9968585;SRX9968586	CLR, FALCON unzip	268	105	1127004725		F	Least Concern		VGP		Robert Kraus <rkraus@ab.mpg.de>	Erich Jarvis <ejarvis@rockefeller.edu>	Max Planck Society
b47	Birds	Birds	GalloAnserformes	Anseriformes	Anatidae	Waterfowl	68.95			Aythya ferina	common pochard	219593		bAytFer1	bAytFer1.hap1	GCA_964211825.1		GCA_964211825.1	Has Z and W	bAytFer1.hap2	GCA_964211795.1			OZ124255.1			HiFi, Hifiasm Hi-C phasing	1336	862	1252319576		F	Vulnerable		DToL		Mark Blaxter <mb35@sanger.ac.uk>	Michelle F O'Brien <michelle.obrien@wwt.org.uk>	Wellcome Trust	No PMID https://wellcomeopenresearch.org/articles/10-152; PMID: 40256619
b47	Birds	Birds	GalloAnserformes	Anseriformes	Anatidae	Waterfowl	68.95			Aythya marila	greater scaup	189534		bAytMar2	bAytMar2.hap1	GCA_965140915.1		GCA_965140915.1	Has Z and W	bAytMar2.hap2	GCA_965140925.1			OZ223660.1			HiFi, Hifiasm Hi-C phasing	1961	1268	1224516623		F	Least Concern		DToL		Mark Blaxter <mb35@sanger.ac.uk>	Michelle F O'Brien <michelle.obrien@wwt.org.uk>	Wellcome Trust
b47	Birds	Birds	GalloAnserformes	Anseriformes	Anatidae	Waterfowl	68.95			Netta rufina	red-crested pochard	30387		bNetRuf1	bNetRuf1.pri	GCA_964035555.1		GCA_964035555.1	Has Z and W			bNetRuf1.alt	GCA_964035535.1	OZ037832.1			HiFi, Hifiasm solo	855	141	1166978622		F	Least Concern		DToL		Mark Blaxter <mb35@sanger.ac.uk>	Michelle F O'Brien <michelle.obrien@wwt.org.uk>	Wellcome Trust	PMID: 39544312
b47	Birds	Birds	GalloAnserformes	Anseriformes	Anatidae	Waterfowl	68.95			Anas platyrhynchos	mallard	8839		bAnaPla2	bAnaPla2.hap1	GCA_964188345.1		GCA_964188345.1	Has Z and W	bAnaPla2.hap1, bAnaPla1.pri	GCF_047663525.1, GCA_964188335.1, GCF_015476345.1			OZ077016.1			HiFi, Hifiasm Hi-C phasing	1507	936	1300248985		F	Least Concern		DToL		Mark Blaxter <mb35@sanger.ac.uk>	Toby D. Humby	Wellcome Trust	No PMID https://wellcomeopenresearch.org/articles/10-94
b47	Birds	Birds	GalloAnserformes	Anseriformes	Anatidae	Waterfowl	68.95			Mareca strepera	gadwall	75861		bMarStr1	bMarStr1.hap1	GCA_965278785.1		GCA_965278785.1	Has Z and W	bMarStr1.hap2	GCA_965278795.1			OZ257070.1			HiFi, Hifiasm Hi-C phasing	2004	1155	1300597795		F	Least Concern		DToL		Mark Blaxter <mb35@sanger.ac.uk>	Michelle F O'Brien <michelle.obrien@wwt.org.uk>	Wellcome Trust
b47	Birds	Birds	GalloAnserformes	Anseriformes	Anatidae	Waterfowl	68.95			Cygnus olor	mute swan	8869		bCygOlo1	bCygOlo1.2.pri	GCA_009769625.2	GCF_009769625.2	GCF_009769625.2	Has Z and W			bCygOlo1.2.alt	GCA_009769485.2	KP981364.1			CLR I, FALCON unzip	622	171	1134186642		F	Least Concern		VGP		Robert Kraus <rkraus@ab.mpg.de>	Erich Jarvis <ejarvis@rockefeller.edu>	Max Planck Society
b47	Birds	Birds	GalloAnserformes	Anseriformes	Anatidae	Waterfowl	68.95			Cygnus cygnus	common whooper	219595		bCygCyg1	bCygCyg1.hap1	GCA_965278775.1		GCA_965278775.1	Has Z and W	bCygCyg1.hap2	GCA_965278735.1			OZ257030.1			HiFi, Hifiasm Hi-C phasing	2793	2056	1387568417		M	Least Concern		DToL		Mark Blaxter <mb35@sanger.ac.uk>	Michelle F O'Brien <michelle.obrien@wwt.org.uk>	Wellcome Trust
b47	Birds	Birds	GalloAnserformes	Anseriformes	Anatidae	Waterfowl	68.95			Anas acuta	northern pintail	28680		bAnaAcu1	bAnaAcu1.pri	GCA_963932015.1	GCF_963932015.1	GCF_963932015.1	Has Z and W			bAnaAcu1.alt	GCA_963932075.1	OZ010001.1			HiFi, Hifiasm solo	1026	395	1189313589		F	Least Concern		DToL		Mark Blaxter <mb35@sanger.ac.uk>	Michelle F O'Brien <michelle.obrien@wwt.org.uk>	Wellcome Trust	No PMID https://wellcomeopenresearch.org/articles/9-446; PMID: 41018521
b47	Birds	Birds	GalloAnserformes	Anseriformes	Anatidae	Waterfowl	68.95			Branta canadensis	Canada goose	8853		bBraCan1	bBraCan1.pri	GCA_965231335.1		GCA_965231335.1	Has Z only			bBraCan1.alt	GCA_965231325.1	OZ246752.1			HiFi, Hifiasm solo	1144	613	1311882472		M	Least Concern		DToL		Mark Blaxter <mb35@sanger.ac.uk>	Michelle F O'Brien <michelle.obrien@wwt.org.uk>	Wellcome Trust
b47	Birds	Birds	GalloAnserformes	Anseriformes	Anatidae	Waterfowl	68.95			Branta leucopsis	barnacle goose	184711		bBraLeu2	bBraLeu2.hap1	GCA_965642265.1		GCA_965642265.1	Has Z and W	bBraLeu2.hap2							HiFi, Hifiasm Hi-C phasing	1117	692	1346851039		F?	Least Concern		DToL		Mark Blaxter <mb35@sanger.ac.uk>	Michelle F O'Brien <michelle.obrien@wwt.org.uk>	Wellcome Trust
b47	Birds	Birds	GalloAnserformes	Anseriformes	Anatidae	Waterfowl	68.95			Anser cygnoides	swan goose	8845		bAnsCyg1	bAnsCyg1.pri	GCA_040182565.1	GCF_040182565.1	GCF_040182565.1	Has Z and W					KJ124555.1			T2T HiFi, ONT, Hifiasm and Nextdenovo	116	74	1215337776		F	Endangered		Individual		Zhao,H., Wang,J. and Meng,H.
b47	Birds	Birds	GalloAnserformes	Anseriformes	Anatidae	Waterfowl	68.95			Anser brachyrhynchus	pink-footed goose	132585		bAnsBra1	bAnsBra1.pri	GCA_964034855.1		GCA_964034855.1	Has Z and W			bAnsBra1.alt	GCA_964034845.1	OZ035927.1			HiFi, Hifiasm solo	1852	715	1287337719		F	Least Concern		DToL		Mark Blaxter <mb35@sanger.ac.uk>	Rosa Lopez Colom <rosa.lopez@wwt.org.uk>	Wellcome Trust	PMID: 39925652
b47	Birds	Birds	GalloAnserformes	Anseriformes	Anatidae	Waterfowl	68.95			Anser anser	domestic goose	8843		bAnsAns1	bAnsAns1.hap1	GCA_964211835.1		GCA_964211835.1	Has Z and W	bAnsAns1.hap2	GCA_964211785.1			OZ124297.1			HiFi, Hifiasm Hi-C phasing	1749	819	1313455045		F	Least Concern		DToL		Mark Blaxter <mb35@sanger.ac.uk>	Michelle F O'Brien <michelle.obrien@wwt.org.uk>	Wellcome Trust
b47	Birds	Birds	GalloAnserformes	Anseriformes	Anatidae	Waterfowl	68.95			Anser fabalis	bean goose	132587		bAnsFab1	bAnsFab1.pri	GCA_965250395.1		GCA_965250395.1	Has Z only			bAnsFab1.alt	GCA_965250455.1	OZ252504.1			HiFi, Hifiasm solo	1851	878	1316274463		M	Least Concern		DToL		Mark Blaxter <mb35@sanger.ac.uk>		Wellcome Trust
b47	Birds	Birds	GalloAnserformes	Anseriformes	Anatidae	Waterfowl	68.95			Anser albifrons	White-fronted goose	50365		bAnsAlb1	bAnsAlb1.hap1	GCA_976913865.1		GCA_976913865.1	Has Z only	bAnsAlb1.hap2	GCA_976916765.1			OZ320939.1			HiFi, Hifiasm Hi-C phasing	2405	1336	1311784712		M	Least Concern		DToL		Mark Blaxter <mb35@sanger.ac.uk>	Michelle F O'Brien <michelle.obrien@wwt.org.uk>	Wellcome Trust
b47	Birds	Birds	GalloAnserformes	Anseriformes	Anatidae	Waterfowl	68.95			Anser erythropus	lesser white-fronted goose	132586		bAnsEry1	bAnsEry1.hap1	GCA_965277985.1		GCA_965277985.1	Has Z and W	bAnsEry1.hap2	GCA_965277975.1			OZ256100.1			HiFi, Hifiasm Hi-C phasing	1845	925	1339878510		F	Vulnerable		DToL		Mark Blaxter <mb35@sanger.ac.uk>		Wellcome Trust
b47	Birds	Birds	GalloAnserformes	Anseriformes	Anatidae	Waterfowl	68.95			Alopochen aegyptiaca	Egyptian goose	30382		bAloAeg2	bAloAeg2.hap1	GCA_965278175.1		GCA_965278175.1	Has Z and W	bAloAeg2.hap2	GCA_965278125.1			OZ256451.1			HiFi, Hifiasm Hi-C phasing	938	539	1272231060		F	Least Concern		DToL		Mark Blaxter <mb35@sanger.ac.uk>	Michelle F O'Brien <michelle.obrien@wwt.org.uk>	Wellcome Trust
b47	Birds	Birds	GalloAnserformes	Anseriformes	Anatidae	Waterfowl	68.95			Bucephala clangula	common goldeneye	107022		bBucCla1	bBucCla1.pri	GCA_964059595.1		GCA_964059595.1	Has Z only			bBucCla1.alt	GCA_964059595.1	OZ060873.1			HiFi, Hifiasm solo	992	538	1190938797		M	Least Concern		DToL		Mark Blaxter <mb35@sanger.ac.uk>	Michelle F O'Brien <michelle.obrien@wwt.org.uk>	Wellcome Trust	PMID: 40600128
b47	Birds	Birds	GalloAnserformes	Anseriformes	Anatidae	Waterfowl	68.95			Clangula hyemalis	long-tailed duck	197941		bClaHye2	bClaHye2.1.pri	GCA_963989345.1		GCA_963989345.1	Has Z only			bClaHye2.1.alt	GCA_963989315.1	OZ022467.1			HiFi, Hifiasm solo	816	272	1206104048		M	Vulnerable		DToL		Mark Blaxter <mb35@sanger.ac.uk>	Michelle F O'Brien <michelle.obrien@wwt.org.uk>	Wellcome Trust	PMID: 39606616
b47	Birds	Birds	GalloAnserformes	Anseriformes	Anatidae	Waterfowl	68.95			Cygnus columbianus	tundra swan	110926		bCygCol1	bCygCol1.pri	GCA_965151615.1		GCA_965151615.1	Has Z and W			bCygCol1.alt	GCA_965151615.1	OZ223835.1			HiFi, Hifiasm solo	1142	602	1293521421		F	Least Concern		DToL		Mark Blaxter <mb35@sanger.ac.uk>	Michelle F O'Brien <michelle.obrien@wwt.org.uk>	Wellcome Trust
b47	Birds	Birds	GalloAnserformes	Anseriformes	Anatidae	Waterfowl	68.95			Mergus octosetaceus	Brazilian merganser	1570318		bMerOct1	bMerOct1.hap1	GCA_036873955.1	GCA_036873955.1-GB_2025_10_02	GCA_036873955.1-GB_2025_10_02	Has Z and W	bMerOct1.hap2	GCA_036850655.1			CM072320.1			HiFi, Hifiasm Hi-C phasing	896	569	1245791205		F	Critically Endangered		VGP		Fabrício R Santos <fabricio-santos@ufmg.br>	Erich Jarvis <ejarvis@rockefeller.edu>	Federal University of Minas Gerais
b47	Birds	Birds	GalloAnserformes	Anseriformes	Anatidae	Waterfowl	68.95			Mergus serrator	red-breasted merganser	8879		bMerSer1	bMerSer1.hap1	GCA_977964035.1		GCA_977964035.1	Has Z only	bMerSer1.hap2	GCA_977964335.1			OZ377948.1			HiFi, Hifiasm Hi-C phasing	3155	2559	1413260963		M	Least Concern		DToL		Mark Blaxter <mb35@sanger.ac.uk>		Wellcome Trust
b47	Birds	Birds	GalloAnserformes	Anseriformes	Anatidae	Waterfowl	68.95			Spatula clypeata	Northern shoveler	75838		bSpaCly1	bSpaCly1.hap1	GCA_977066335.1		GCA_977066335.1	Has Z only	bSpaCly1.hap2	GCA_977066225.1			OZ370096.1			HiFi, Hifiasm Hi-C phasing	1006	537	1236960625		M	Least Concern		DToL		Mark Blaxter <mb35@sanger.ac.uk>	Michelle F O'Brien <michelle.obrien@wwt.org.uk>	Wellcome Trust
b47	Birds	Birds	GalloAnserformes	Anseriformes	Anatidae	Waterfowl	68.95			Mergellus albellus	Smew	107026		bMerAlb1	bMerAlb1.hap1	GCA_971847395.1		GCA_971847395.1	Has Z and W	bMerAlb1.hap2	GCA_971812175.1			OZ310727.1			HiFi, Hifiasm Hi-C phasing	1612	844	1298127596		F	Least Concern		DToL		Mark Blaxter <mb35@sanger.ac.uk>	Michelle F O'Brien <michelle.obrien@wwt.org.uk>	Wellcome Trust
b48	Birds	Birds	Palaeognathae	Struthioniformes	Struthionidae	Ostrich	50.59	2	1	Struthio camelus australis	common ostrich	441894	4	bStrCam1	bStrCam1.hap1	GCA_040807025.1	GCF_040807025.1	GCF_040807025.1	Has Z and W	bStrCam1.hap2	GCA_040807015.1			CM081627.1			HiFi, Hifiasm Hi-C phasing	379	263	1452035523		F	Least Concern		VGP		Erich Jarvis <ejarvis@rockefeller.edu>	Tom Gilbert <tgilbert@snm.ku.dk>	HHMI
b49	Birds	Birds	Palaeognathae	Tinamiformes	Tinamidae	Tinamous	39.22	47	1	Eudromia elegans	elegant crested tinamou	8805	4	bEudEle1	bEudEle1.hap1	GCA_047922985.1	GCA_047922985.1-GB_2025_12_03	GCA_047922985.1-GB_2025_12_03	Has Z and W	bEudEle1.hap2	GCA_047922975.1			CM106467.1		SRX7523558	HiFi, Hifiasm Hi-C phasing	695	396	1109672866		F	Near Threatened		Yggdrasil		Tom Gilbert <tgilbert@snm.ku.dk>	Erich Jarvis <ejarvis@rockefeller.edu>	Carlsberg Foundation
b50	Birds	Birds	Palaeognathae	Casuariiformes	Dromaiidae	Emus	39.22	1	1	Dromaius novaehollandiae	emu	8790	4	bDroNov1	bDroNov1.hap1	GCA_036370855.1	GCF_036370855.1	GCF_036370855.1	Has Z and W	bDroNov1.hap2	GCA_036417515.1			CM072429.1		SRX12112039;SRX12112040;SRX20836926;SRX20836927;SRX20836948;SRX20836949;SRX20836950;SRX20836951;SRX20836952;SRX20836953	HiFi, Hifiasm Hi-C phasing	401	272	1468722890		F	Least Concern		VGP		Erich Jarvis <ejarvis@rockefeller.edu>	Susie Bartlett <sbartlett@wcs.org>	HHMI
b51	Birds	Birds	Palaeognathae	Apterygiformes	Apterygidae	Kiwis	41.68	5	1	Apteryx mantelli	North Island brown kiwi	2696672	4	bAptMan1	bAptMan1.hap1	GCA_036417845.1	GCF_036417845.1	GCF_036417845.1	Has Z only	bAptMan1.hap2	GCA_036417975.1						HiFi, Hifiasm Hi-C phasing	579	409	1504415252		M	Vulnerable		VGP		Klaus Peter-Koepfli <klauspeter.koepfli527@gmail.com>	Erich Jarvis <ejarvis@rockefeller.edu>	Colossal
b52	Birds	Birds	Palaeognathae	Rheiformes	Rheidae	Rheas	43.76	2	1	Rhea pennata	lesser rhea	8795	4	bPtePen1	bPtePen1.pri	GCA_028389875.1	GCF_028389875.1	GCF_028389875.1	Has Z only			bPtePen1.alt	GCA_028389885.1	MT asm failed		SRX21609205	HiFi, Hifiasm solo	307	179	1269000025		M	Near Threatened		VGP		Oliver Ryder <oryder@ucsd.edu>	Erich Jarvis <ejarvis@rockefeller.edu>	HHMI, Naoki Irie
r1	Reptiles	Crocodilians	Crocodylia	Crocodylidae	Crocodylidae	Crocodiles	50	14	1	Crocodylus niloticus	Nile crocodile	8501	4	rCroNil1	rCroNil1.hap1	GCA_054954115.1		GCA_054954115.1	No	rCroNil1.hap2	GCA_054825085.1			CM143215.1		SRX6829215;SRX6829216;SRX6829217;SRX6829218;SRX6829219;SRX6829220;SRX793982	HiFi, Hifiasm Hi-C phasing	158	122	2340748198		F	Least Concern		VGP		Erich Jarvis <ejarvis@rockefeller.edu>	Tzachi Hagai <tzachinj4@gmail.com>	HHMI
r2	Reptiles	Crocodilians	Crocodylia	Alligatoridae	Alligatoridae	Alligators/Caimens	50	8	1	Alligator mississippiensis	American alligator	8496	4	rAllMis1	rAllMis1.hap2	GCA_030867095.1	GCF_030867095.1	GCF_030867095.1	No	rAllMis1.hap1, rAllMis2.hap1, rAllMis2.hap2	GCA_030867065.1, GCA_057657785.1, GCA_057657805.1			Y13113.1		SRX9442588;SRX9442589;SRX9442590;SRX9442591;SRX9442592;SRX9442593;SRX9442594;SRX9442595;SRX9442596;SRX9442597	HiFiasm, Hi-C phasing	355	194	2346779227		F	Least Concern	II	VGP		Erich Jarvis <ejarvis@rockefeller.edu>	Brian Crother <bcrother@southeastern.edu>	HHMI
r3	Reptiles	Crocodilians	Crocodylia	Gavialidae	Gavialidae	Gharials	70	2	1	Gavialis gangeticus	Indian gharial	94835	4	rGavGan2	rGavGan2.hap2	GCA_030020295.1	GCA_030020295.1-GB_2026_01_24	GCA_030020295.1-GB_2026_01_24	No	rGavGan2.hap1	GCA_030020385.1			MT asm failed			HiFiasm, Hi-C phasing	278	160	2328538659		M	Critically Endangered		VGP		Oliver Ryder <oryder@ucsd.edu>	Erich Jarvis <ejarvis@rockefeller.edu>	HHMI
r4	Reptiles	Turtles	Testudines (Cryptodira)	Carettochelyidae	Carettochelyidae	Pig-nosed turtles	140	1	1	Carettochelys insculpta	pig-nosed turtle	44489	4	rCarIns1	rCarIns1.pri	GCA_033958435.1	GCF_033958435.1	GCF_033958435.1	No								HiFi, Hifiasm solo	146	134	2180317067		UN	Vulnerable		Individual		Kung Wang <wk8910@gmail.com>	Qiang Qiu <qiuqiang@lzu.edu.cn>	National Key R&D Program of China, National Natural Science Foundation of China	PMID: 38521795
r5	Reptiles	Turtles	Testudines (Cryptodira)	Cheloniidae	Cheloniidae	Sea turtles	70	6	6	Chelonia mydas	green sea turtle	8469	4	rCheMyd1	rCheMyd1.pri	GCA_015237465.2	GCF_015237465.2	GCF_015237465.2	No			rCheMyd1.alt	GCA_015220195.2	AB012104.1	PRJNA516733	SRX14320216;SRX14320217;SRX14320218;SRX14320219;SRX14320220;SRX14320221;SRX14320222;SRX14320223;SRX14320224;SRX14320225	CLR I, FALCON unzip	391	93	2134375114		M	Endangered		VGP		Gene Myers <gene@mpi-cbg.de>	Camila Mazzoni <mazzoni@izw-berlin.de>	Max Planck Society, Ruppin Institute, Israel
r5	Reptiles	Turtles	Testudines (Cryptodira)	Cheloniidae	Cheloniidae	Sea turtles	70			Caretta caretta	loggerhead sea turtle	8467		rCarCar2	rCarCar2.hap1	GCA_965140235.1	GCF_965140235.1	GCF_965140235.1	No	rCarCar2.hap2	GCA_965140275.1				PRJNA1213979, PRJNA1213980, PRJNA1214925	SRX20769002;SRX20769003;SRX20769004;SRX20769005;SRX8835394;SRX8835395;SRX8835396;SRX8835397;SRX8835407;SRX8835418	HiFiasm, Hi-C phasing	97	36	2217236305		F	Vulnerable		VGP		Lisa Komoroske <lkomoroske@umass.edu>	Camila Mazzoni <mazzoni@izw-berlin.de>	Revive & Restore	PMID: 40971593
r5	Reptiles	Turtles	Testudines (Cryptodira)	Cheloniidae	Cheloniidae	Sea turtles	70			Lepidochelys kempii	Kemp's ridley sea turtle	8472		rLepKem1	rLepKem1.hap1	GCA_965140285.1	GCF_965140285.1	GCF_965140285.1	No	rLepKem1.hap2	GCA_965140265.1/						HiFiasm, Hi-C phasing	273	28	2219022919		UN	Critically Endangered		VGP		Lisa Komoroske <lkomoroske@umass.edu>	Camila Mazzoni <mazzoni@izw-berlin.de>	Revive & Restore	PMID: 40971593
r5	Reptiles	Turtles	Testudines (Cryptodira)	Cheloniidae	Cheloniidae	Sea turtles	70			Lepidochelys olivacea	Pacific ridley sea turtle	27788		rLepOli2	rLepOli2.hap2	GCA_965140295.1	GCA_965140295.1	GCA_965140295.1	No	rLepOli2.hap1	GCA_965140255.1			OZ223140.1		SRX9416314;SRX9416315;SRX9416316;SRX9416317;SRX9416318;SRX9416319;SRX9416325;SRX9416326;SRX9416327;SRX9416328	HiFiasm, Hi-C phasing	112	43	2206568898		F	Vulnerable		VGP		Lisa Komoroske <lkomoroske@umass.edu>	Camila Mazzoni <mazzoni@izw-berlin.de>	Revive & Restore	PMID: 40971593
r5	Reptiles	Turtles	Testudines (Cryptodira)	Cheloniidae	Cheloniidae	Sea turtles	70			Natator depressus	Australian flatback sea turtle	27790		rNatDep1	rNatDep1.hap1	GCA_965152275.1	GCF_965152275.1	GCF_965152275.1	No	rNatDep1.hap2	GCA_965152195.1			OZ223967.1			HiFiasm, Hi-C phasing	211	40	2173430419		F	Not evaluated		VGP		Lisa Komoroske <lkomoroske@umass.edu>	Camila Mazzoni <mazzoni@izw-berlin.de>	Revive & Restore	PMID: 40971593
r5	Reptiles	Turtles	Testudines (Cryptodira)	Cheloniidae	Cheloniidae	Sea turtles	70			Eretmochelys imbricata	Hawksbill sea turtle	27787		rEreImb1	rEreImb1.hap1	GCA_965152235.1	GCF_965152235.1	GCF_965152235.1	No	rEreImb1.hap2	GCA_965152285.1						HiFiasm, Hi-C phasing	187	56	2217987207		UN	Critically Endangered		VGP		Lisa Komoroske <lkomoroske@umass.edu>	Camila Mazzoni <mazzoni@izw-berlin.de>	Revive & Restore	PMID: 40971593
r6	Reptiles	Turtles	Testudines (Cryptodira)	Chelydridae	Chelydridae	Snapping turtles	85	6	1	Macrochelys suwanniensis	Suwannee snapping turtle	3026461	4	rMacSuw1	rMacSuw1.hap2	GCA_033349115.1	GCA_033349115.1-GB_2025_12_04	GCA_033349115.1-GB_2025_12_04	No	rMacSuw1.hap1	GCA_033296515.1						HiFiasm, Hi-C phasing	560	199	1937254095		M	At risk G2		VGP		Erich Jarvis <ejarvis@rockefeller.edu>	Kevin Enge <Kevin.Enge@myfwc.com>	HHMI
r7	Reptiles	Turtles	Testudines (Cryptodira)	Dermatemydidae	Dermatemydidae	Dermatemydid river turtles	80	1	1	Dermatemys mawii	Central American river turtle	55550	4	rDerMaw1	rDerMaw1.hap1	GCA_054099655.1		GCA_054099655.1	No	rDerMaw1.hap2	GCA_054099715.1			CM133878.1			HiFiasm, Hi-C phasing	282	150	1951700107		M	Critically Endangered		VGP		Erich Jarvis <ejarvis@rockefeller.edu>	Paul Hime <paul.hime@wustl.edu>	HHMI
r8	Reptiles	Turtles	Testudines (Cryptodira)	Dermochelyidae	Dermochelyidae	Leatherback sea turtles	70	1	1	Dermochelys coriacea	leatherback sea turtle	27794	4	rDerCor1	rDerCor1.4.pri	GCA_009764565.4	GCF_009764565.3	GCA_009764565.4	No			rDerCor1.4.alt	GCA_009762595.2		PRJNA516733 two sets of files labelled differently	SRX8787564;SRX8787565;SRX8787566;SRX9030640;SRX9030642;SRX9030644;SRX9030645;SRX9030646;SRX9030647;SRX9030653	CLR I, FALCON unzip	706	40	2164762090		M	Vulnerable		VGP		Lisa Komoroske <lkomoroske@umass.edu>	Erich Jarvis <ejarvis@rockefeller.edu>	NOAA
r9	Reptiles	Turtles	Testudines (Cryptodira)	Emydidae	Emydidae	Emydid pond turtles	80	50	2	Emys orbicularis	European pond turtle	82168	4	rEmyOrb1	rEmyOrb1.hap1	GCA_028017835.1	GCF_028017835.1	GCF_028017835.1	No	rEmyOrb1.hap2	GCA_028017845.1			MT asm failed		SRX565113;SRX565114;SRX565115;SRX565116;SRX565117;SRX565118;SRX565119;SRX565120;SRX565121;SRX565122	HiFi, Hifiasm Hi-C phasing	254	106	2309740635		F	Vulnerable		VGP		Claudio CIofi <claudio.ciofi@unifi.it>	Erich Jarvis <ejarvis@rockefeller.edu>	University of Florence, BGE
r9	Reptiles	Turtles	Testudines (Cryptodira)	Emydidae	Emydidae	Emydid pond turtles	80			Malaclemys terrapin pileata	Mississippi diamondback terrapin	2991368		rMalTer1	rMalTer1.hap1	GCA_027887155.1	GCF_027887155.1	GCF_027887155.1	No	rMalTer1.hap2	GCA_027887205.1			MT asm failed			HiFi, Hifiasm Hi-C phasing	217	76	2211221380		rth	Vulnerable		VGP		Erich Jarvis <ejarvis@rockefeller.edu>	Matthew Wolak<mew0099@auburn.edu>	HHMI
r10	Reptiles	Turtles	Testudines (Cryptodira)	Geoemydidae	Geoemydidae	Geoemydid pond and river turtles	60	70	1	Pangshura tecta	Indian roofed turtle	260642	4	rPanTec1	rPanTec1.hap2	GCA_045781085.1	GCA_045781085.1-GB_2025_12_04	GCA_045781085.1-GB_2025_12_04	No	rPanTec1.hap1	GCA_045781095.1			CM099132.1			HiFi, Hifiasm Hi-C phasing	708	448	2174567992		M	Vulnerable		VGP		Erich Jarvis <ejarvis@rockefeller.edu>	Beth Shapiro<beth@colossal.com>	Colossal
r11	Reptiles	Turtles	Testudines (Cryptodira)	Kinosternidae	Kinosternidae	Mud/Musk turtles	80	25	1	Sternotherus odoratus	Eastern musk turtle	142480	4	rSteOdo2	rSteOdo2.pri	GCA_032164245.2		GCA_032164245.2	No			rSteOdo2.alt	GCA_032164215.2	CM063265.1		SRX209126;SRX21635713	HiFi, Hifiasm solo	1152	73	1745475919		M	Least Concern		Canadian Biogenome Project		Erich Jarvis <ejarvis@rockefeller.edu>	Brian Crother <bcrother@southeastern.edu>
r12	Reptiles	Turtles	Testudines (Cryptodira)	Platysternidae	Platysternidae	Big-headed turtle	80	1	1	Platysternon megacephalum	big-headed turtle	55544	4	rPlaMeg1	rPlaMeg1.hap1	GCA_057946115.1		GCA_057946115.1	No	rPlaMeg1.hap2	GCA_057946265.1					SRX18959306;SRX18959307;SRX18959308	HiFi, Hifiasm Hi-C phasing					UN	Endangered		VGP		Erich Jarvis <ejarvis@rockefeller.edu>	Paul Hime <paul.hime@wustl.edu>	Google
r13	Reptiles	Turtles	Testudines (Cryptodira)	Testudinidae	Testudinidae	Tortoises	60	60	3	Gopherus evgoodei	Goode's Thornscrub Tortoise	1825980	4	rGopEvg1	rGopEvg1.pri	GCA_007399415.1	GCF_007399415.2	GCF_007399415.2	No			rGopEvg1.alt	GCA_007399395.1	CM017320.1		SRX1004258;SRX1004662;SRX1004665	CLR I, FALCON unzip	933	383	2298564209		M	Vulnerable		VGP		Bob Murphy <bob.murphy@utoronto.ca>	Erich Jarvis <ejarvis@rockefeller.edu>	University of Toronto	PMID: 33911273
r13	Reptiles	Turtles	Testudines (Cryptodira)	Testudinidae	Testudinidae	Tortoises	60			Gopherus flavomarginatus	Mexican gopher tortoise	286002		rGopFla2	rGopFla2.mat	GCA_025201925.1	GCF_025201925.1	GCF_025201925.1	No	rGopFla2.pat	GCA_025201965.1						CLR I, TrioCanu	2483	621	2460542086		UN	Critically Endangered		VGP		Bob Murphy <bob.murphy@utoronto.ca>	Erich Jarvis <ejarvis@rockefeller.edu>	University of Toronto
r13	Reptiles	Turtles	Testudines (Cryptodira)	Testudinidae	Testudinidae	Tortoises	60			Indotestudo elongata	elongated tortoise	74920		rIndElo1	rIndElo1.hap1	GCA_050000095.2		GCA_050000095.2	No	rIndElo1.hap2	GCA_050000115.1						HiFi, Hifiasm Hi-C phasing	375	206	2319568681		F	Critically Endangered		VGP	Bronx Zoo	Erich Jarvis <ejarvis@rockefeller.edu>	Andrew Carroll<awcarroll@google.com>	Google
r14	Reptiles	Turtles	Testudines (Cryptodira)	Trionychidae	Trionychidae	Softshell turtles	140	36	1	Chitra chitra	striped narrow-headed giant softshell turtle	171799	4	rChiChi1	rChiChi1.pri	GCA_052575445.1		GCA_052575445.1	Has Z only	rChiChi1.alt	GCA_052575425.1			CM127243.1			HiFi, Hifiasm Hi-C phasing	61	36	2191255941		M	Critically Endangered		VGP		Erich Jarvis <ejarvis@rockefeller.edu>	Paul Hime <paul.hime@wustl.edu>	HHMI
r15	Reptiles	Turtles	Testudines (Pleurodira)	Chelidae	Chelidae	Austro-American sideneck turtles	130	60	2	Myuchelys georgesi	Bellinger river turtle	1041117	4	rMyuGeo1	rMyuGeo1.pri	GCA_040894355.2	GCA_040894355.2-GB_2025_09_23	GCA_040894355.2-GB_2025_09_23	No								HiFi, Hifiasm solo	186	109	1980039302		M	Not evaluated		Threatened Species Initiative (TSI)		Katherine Belov <kathy.belov@sydney.edu.au>	Carolyn Hogg carolyn.hogg@sydney.edu.au	Australian Government's Bushfire Recovery Scheme, HHMI	No PMID https://conbio.onlinelibrary.wiley.com/doi/10.1111/csp2.13204
r15	Reptiles	Turtles	Testudines (Pleurodira)	Chelidae	Chelidae	Austro-American sideneck turtles	130			Hydromedusa tectifera	Argentine snake-necked turtle	61327		rHydTec1	rHydTec1.pri	GCA_049999965.1		GCA_049999965.1	No			rHydTec1.alt	GCA_049999975.1				CLR I, FALCON unzip	152	39	1849762660		M	Not evaluated		VGP		Michael Hiller <michael.hiller@senckenberg.de>	Erich Jarvis <ejarvis@rockefeller.edu>	Max Planck Society
r16	Reptiles	Turtles	Testudines (Pleurodira)	Pelomedusidae	Pelomedusidae	Afro-American sideneck turtles	100	26	1	Pelomedusa somalica	African side-necked turtle	1488670	4	rPelSom1	rPelSom1.pri	GCA_051311615.1		GCA_051311615.1	No			rPelSom1.alt	GCA_051311595.1				CLR I, FALCON unzip	151	67	1948856296		M	Not evaluated		VGP		Michael Hiller <michael.hiller@senckenberg.de>	Erich Jarvis <ejarvis@rockefeller.edu>	Max Planck Society
r17	Reptiles	Turtles	Testudines (Pleurodira)	Podocnemididae	Podoc side neck turtles	Madagascar big-headed, Big-headed Amazon River turtle and South American sideneck river turtles	100	8	2	Podocnemis expansa	arrau turtle	44507	4	rPodExp1	rPodExp1.hap2	GCA_045364815.1	GCA_045364815.1-GB_2026_02_17	GCA_045364815.1-GB_2026_02_17	No	rPodExp1.hap1	GCA_045364785.1						HiFi, Hifiasm Hi-C phasing	949	725	2565358608		M	Critically Endangered		Amazoomics : Genomics of Brazilian Biodiversity		Camila Mazzoni <mazzoni@izw-berlin.de>	Sibelle Vilaça <sibelle.vilaca@itv.org>	Genomics of Brazilian Biodiversity
r17	Reptiles	Turtles	Testudines (Pleurodira)	Podocnemididae	Podoc side neck turtles	Madagascar big-headed, Big-headed Amazon River turtle and South American sideneck river turtles	100			Podocnemis unifilis	yellow-spotted Amazon river turtle	227871		rPodUni1	rPodUni1.pri	GCA_050000005.2		GCA_050000005.2	No			rPodUni1.alt	GCA_050000025.2				CLR I, FALCON unzip	298	97	2435981808		M	Vulnerable		VGP		Michael Hiller <michael.hiller@senckenberg.de>	Erich Jarvis <ejarvis@rockefeller.edu>	Max Planck Society
r18	Reptiles	Lepidosauria	Squamata	Serpentes (Boidae & Pythonidae)	Boidae	Snakes (Boas)	75	93	2	Candoia aspera	viper boa	51853	4	rCanAsp1	rCanAsp1.hap2	GCA_035149785.1	GCF_035149785.1	GCF_035149785.1	No	rCanAsp1.hap1	GCA_035125265.1			CM069494.1		SRX209124	HiFi, Hifiasm Hi-C phasing	251	150	1530827941		F	Least Concern		VGP		Erich Jarvis <ejarvis@rockefeller.edu>	Anne Bronikowski <abroniko@msu.edu>	HHMI
r18	Reptiles	Lepidosauria	Squamata	Serpentes (Boidae & Pythonidae)	Pythonidae	Snakes (Pythons)	75			Liasis olivaceus	olive python	283338		rLiaOli1	rLiaOli1.hap1	GCA_030867105.1	GCA_030867105.1-GB_2025_12_04	GCA_030867105.1-GB_2025_12_04	No	rLiaOli1.hap2, rLiaOli2.hap1, rLiaOli2.hap2	GCA_030867085.1, GCA_057929095.1, GCA_057929265.1			MT asm failed			HiFi, Hifiasm Hi-C phasing	116	43	1486119866		F	Least Concern		VGP		Morten Allentoft <meallentoft@sund.ku.dk>	Erich Jarvis <ejarvis@rockefeller.edu>	Curtin University
r19	Reptiles	Lepidosauria	Squamata	Serpentes (Viperidae)	Viperidae	Snakes (Cobras/Rattlesnakes)	75	393	3	Vipera latastei	snub-nosed viber	246179	4	rVipLat1	rVipLat1.pri	GCA_024294585.1	GCA_024294585.1-GB_2025_08_27	GCA_024294585.1-GB_2025_08_27	Has Z only			rVipLat1.alt	GCA_024294605.1				HiFi, Hifiasm solo	825	56	1631568913		M	Vulnerable		VGP		Tomas Marques-Bonet <tomas.marques@upf.edu>	Marc Palmada Flores <marc.palmada@upf.edu>	Universitat Pompeu Fabra
r19	Reptiles	Lepidosauria	Squamata	Serpentes (Viperidae)	Viperidae	Snakes (Cobras/Rattlesnakes)	75			Vipera ursinii	Hungarian meadow viper	103942		rVipUrs1	rVipUrs1.pri	GCA_947247035.1		GCA_947247035.1	Has Z and W			rVipUrs1.alt	GCA_947247025.1	OX365983.1		ERX10349531	HiFi, Hifiasm solo	2203	384	1625023540		F	Endangered		ERGA		Mark Blaxter <mb35@sanger.ac.uk>	Balint Halpern <halpern.balint@mme.hu>	Wellcome Trust	PMID: 39345343
r19	Reptiles	Lepidosauria	Squamata	Serpentes (Viperidae)	Viperidae	Snakes (Cobras/Rattlesnakes)	75			Vipera berus	adder	31155		rVipBer3	rVipBer3.hap1	GCA_964194415.1		GCA_964194415.1	Has Z and W	rVipBer3.hap2	GCA_964194405.1			OZ077576.1			HiFi, Hifiasm Hi-C phasing	1536	479	1695017208		F	Least Concern		DToL		Mark Blaxter <mb35@sanger.ac.uk>	John Benjamin (Ben) Owens <jhw19vln@bangor.ac.uk>	Wellcome Trust	PMID: 41079487
r20	Reptiles	Lepidosauria	Squamata	Serpentes (Colubridae)	Colubridae	Snakes (Colubrids)	61	2100	3	Thamnophis elegans	Western terrestrial garter snake	35005	4	rThaEle1	rThaEle1.pri	GCA_009769535.1	GCF_009769535.1	GCF_009769535.1	Has Z and W			rThaEle1.alt	GCA_009769695.1			SRX209083;SRX209136;SRX209137;SRX209138;SRX209139;SRX209140;SRX209141;SRX209142;SRX209143;SRX3797548	CLR I, FALCON unzip	1883	365	1672190305		F	Least Concern		VGP		Anne Bronikowski <abroniko@msu.edu>	Erich Jarvis <ejarvis@rockefeller.edu>	Iowa State University
r20	Reptiles	Lepidosauria	Squamata	Serpentes (Colubridae)	Colubridae	Snakes (Colubrids)	61			Natrix helvetica	barred grass snake	2025560		rNatHel1	rNatHel1.hap1	GCA_964273705.1		GCA_964273705.1	Has Z and W	rNatHel1.hap2	GCA_964273795.1			OZ187420.1			HiFi, Hifiasm Hi-C phasing	2496	486	1777495310		F	Not evaluated		DToL		Mark Blaxter <mb35@sanger.ac.uk>		Wellcome Trust
r20	Reptiles	Lepidosauria	Squamata	Serpentes (Dipsadidae)	Dipsadidae	Snakes (Colubrids)	75			Erythrolamprus reginae	royal ground snake	121349		rEryReg1	rEryReg1.hap1	GCA_031021105.1	GCF_031021105.1	GCF_031021105.1	Has Z only	rEryReg1.hap2, rEryReg1.hap3	GCA_031021085.1, GCA_031001685.1			MT asm failed			HiFi, Hifiasm Hi-C phasing	1791	400	1964049041		F	Least Concern		VGP		Rebecca Tarvin<rdtarvin@berkeley.edu>	Erich Jarvis <ejarvis@rockefeller.edu>	University of California Berkley
r21	Reptiles	Lepidosauria	Squamata	Serpentes (Anomalepididae)	Typhlopidae	Snakes (Early blind snakes)	115	20	1	Rhinotyphlops lalandei	Delalande's beaked blind snake	759953	4	rRhiLal1	rRhiLal1.hap1	GCA_057127545.1		GCA_057127545.1	No	rRhiLal1.hap2	GCA_057127535.1			CM169556.1			HiFi, Hifiasm Hi-C phasing	766	124	1709942191		UN	Least Concern		AfricaBP		Ntanganedzeni Mapholi <maphon@unisa.ac.za>	Erich Jarvis <ejarvis@rockefeller.edu>	Pretoria funds and HHMI
r22	Reptiles	Lepidosauria	Squamata	Iguania (Polychrotidae)	Polychrotidae	Anoles	55	8	1	Anolis sagrei	brown anole	38937	4	rAnoSag1	rAnoSag1.mat	GCA_037176765.1	GCF_037176765.1	GCF_037176765.1	Has X and Y	rAnoSag1.pat	GCA_037176775.1					SRX12290127;SRX12290128;SRX12290129;SRX12290130;SRX20999081;SRX20999082;SRX20999083;SRX20999084;SRX20999085;SRX20999086	HiFiasm, Hi-C phasing	220	29	1950830970		M	Least Concern		VGP		Erich Jarvis <ejarvis@rockefeller.edu>	Anne Bronikowski <abroniko@msu.edu>	HHMI
r23	Reptiles	Lepidosauria	Squamata	Iguania (Chamaeleonidae)	Chamaeleonidae	Chameleons	55	228	3	Bradypodion pumilum	Cape dwarf chameleon	179887	4	rBraPum1	rBraPum1.hap1	GCA_047715975.2		GCA_047715975.2	No	rBraPum1.hap2	GCA_047715955.1						HiFiasm, Hi-C phasing	182	73	2467904324		M	Near Threatened		VGP		Anthony Geneva <anthony.geneva@rutgers.edu>	Jody Taft <jodymtaft@gmail.com>	National Research Foundation of South Africa, NSF	PMID: 37847614
r23	Reptiles	Lepidosauria	Squamata	Iguania (Chamaeleonidae)	Chamaeleonidae	Chameleons	55			Bradypodion ventrale	Southern dwarf chameleon	179890		rBraVen1	rBraVen1.pri	GCA_035047345.1		GCA_035047345.1	No								HiFi, Hifiasm solo	135	113	2373187502		M	Least Concern		VGP		Anthony Geneva <anthony.geneva@rutgers.edu>	Jody Taft <jodymtaft@gmail.com>	National Research Foundation of South Africa, NSF	PMID: 37847614
r23	Reptiles	Lepidosauria	Squamata	Iguania (Chamaeleonidae)	Chamaeleonidae	Chameleons	55			Furcifer pardalis	panther chameleon	187939		rFurPar1	rFurPar1.pri	GCA_030440675.1		GCA_030440675.1	No								HiFi, Hifiasm solo	23	11	1609777135		M	Least Concern		Individual		Weiguo Du <duweiguo@fudan.edu.cn>		National Natural Science Foundation of China
r24	Reptiles	Lepidosauria	Squamata	Iguania (Iguanidae)	Iguanidae	Iguanas	80	44	1	Cyclura pinguis	stout iguana	118683	4	rCycPin1	rCycPin1.hap1	GCA_030412105.1	GCA_030412105.1-GB_2026_02_16	GCA_030412105.1-GB_2026_02_16	Has X and Y	rCycPin1.hap2	GCA_030412085.1			CM059617.1			HiFiasm, Hi-C phasing	57	29	1983614781		M	Critically Endangered		VGP		Erich Jarvis <ejarvis@rockefeller.edu>	Tom Gilbert <tgilbert@snm.ku.dk>	HHMI
r25	Reptiles	Lepidosauria	Squamata	Anguimorpha (Neoanguimorpha)	Anguidae	New World anguimorph lizards	115	194	2	Elgaria multicarinata webbii	Southern alligator lizard	159646	4	rElgMul1	rElgMul1.pri	GCA_023053635.2	GCF_023053635.1	GCA_023053635.2	No			rElgMul1.alt	GCA_023053675.2	CM068594.1			HiFi, Hifiasm solo	108	35	1790519499		UN	Least Concern		CCGP		Bradley Shaffer <brad.shaffer@ucla.edu>	Merly Escalona <mmescalo@ucsc.edu>	State of California
r25	Reptiles	Lepidosauria	Squamata	Anguimorpha (Neoanguimorpha)	Anniellidae	New World anguimorph lizards	115			Anniella stebbinsi	Southern California legless lizard	2202111		rAnnSte1	rAnnSte1.hap1	GCA_051312515.2	GCA_051312515.2-GB_2026_04_21	GCA_051312515.2-GB_2026_04_21	Has W only (Z in Hap2)	rAnnSte1.hap2	GCA_051312545.2						HiFi, Hifiasm Hi-C phasing	122	55	1885870326		F	Not evaluated		CCGP		Bradley Shaffer <brad.shaffer@ucla.edu>	Merly Escalona <mmescalo@ucsc.edu>	State of California
r26	Reptiles	Lepidosauria	Squamata	Anguimorpha (Paleoanguimorpha)	Shinisauridae	Old World anguimorph lizards	115	99	1	Shinisaurus crocodilurus	Chinese crocodile lizard	52224	4	rShiCro1	rShiCro1.pri	GCA_021292165.1	GCA_021292165.1-GB_2025_09_20	GCA_021292165.1-GB_2025_09_20	(need sex chr named)								CLR I, FALCON v1.0	2405	1553	2189995079		F	Endangered		Individual		Wei-Guo Du <duweiguo@fudan.edu.cn>	Xu-Ming Zhou <zhouxuming@ioz.ac.cn>	National Natural Science Foundation of China, National Key Research and Development Program of China	PMID: 34919713
r27	Reptiles	Lepidosauria	Squamata	Lacertoidea (Lacertidae)	Lacertidae	Wall lizards	110	374	15	Lacerta agilis	sand lizard	80427	4	rLacAgi1	rLacAgi1.pri	GCA_009819535.1	GCF_009819535.1	GCF_009819535.1	Has Z and W			rLacAgi1.alt	GCA_009819545.1	KC990830.1	PRJNA516733	SRX5865410;SRX8146248;SRX8146249;SRX8146250	CLR I, FALCON unzip	408	29	1391404169		F	Least Concern		VGP		Neil Gemmell <neil.gemmell@otago.ac.nz>	Erich Jarvis <ejarvis@rockefeller.edu>	University of Otago, Genomics Aotearoa, Royal Society of New Zealand Marsden fund
r27	Reptiles	Lepidosauria	Squamata	Lacertoidea (Lacertidae)	Lacertidae	Wall lizards	110			Zootoca vivipara	European common lizard	8524		rZooViv1	rZooViv1.pri	GCA_963506605.1	GCF_963506605.1	GCF_963506605.1	Has Z1, Z2, and W	rZooViv2.hap1, rZooViv2.hap2	GCA_965208345.1, GCA_965207765.1	rZooViv1.alt	GCA_963506595.1			ERX11269972;SRX13217005;SRX13217006;SRX13217007;SRX13217008;SRX13217009;SRX13217010;SRX13217011;SRX13217012;SRX13217013	HiFi, Hifiasm solo	731	48	1440239386		F	Least Concern		DToL		Mark Blaxter <mb35@sanger.ac.uk>	Kathryn Elmer <Kathryn.Elmer@glasgow.ac.uk>	Wellcome Trust
r27	Reptiles	Lepidosauria	Squamata	Lacertoidea (Lacertidae)	Lacertidae	Wall lizards	110			Podarcis raffonei	Aeolian wall lizard	65483		rPodRaf1	rPodRaf1.pri	GCA_027172205.1	GCF_027172205.1	GCF_027172205.1	Has Z and W			rPodRaf1.alt	GCA_027172095.1	MT asm failed			HiFi, Hifiasm solo	57	27	1513131503		F	Critically Endangered		VGP		Claudio CIofi <claudio.ciofi@unifi.it>	Erich Jarvis <ejarvis@rockefeller.edu>	University of Ferrara, MIUR PRIN	PMID: 36866448
r27	Reptiles	Lepidosauria	Squamata	Lacertoidea (Lacertidae)	Lacertidae	Wall lizards	110			Podarcis cretensis	Cretan wall lizard	1330250		rPodCre2.1	rPodCre2.pri	GCA_951804945.1		GCA_951804945.1	Has Z only			rPodCre2.alt	GCA_951804945.1	OX638168.1		ERX10846946	HiFi, Hifiasm solo	98	51	1507627055		M	Endangered		ERGA		Mark Blaxter <mb35@sanger.ac.uk>	Nikos Poulakakis <nikos.psonis@gmail.com>	BGE, Wellcome Trust	No PMID https://wellcomeopenresearch.org/articles/9-161
r27	Reptiles	Lepidosauria	Squamata	Lacertoidea (Lacertidae)	Lacertidae	Wall lizards	110			Podarcis siculus	Italian wall lizard	65484		rPodSic1	rPodSic1.hap1	GCA_964188175.1		GCA_964188175.1	Has Z and W	rPodSic1.hap2	GCA_964188395.1			OZ076858.1			HiFi, Hifiasm Hi-C phasing	1056	294	1571381643		F	Least Concern		DToL		Mark Blaxter <mb35@sanger.ac.uk>	Tobias Uller <tobias.uller@biol.lu.se>	Wellcome Trust
r27	Reptiles	Lepidosauria	Squamata	Lacertoidea (Lacertidae)	Lacertidae	Wall lizards	110			Podarcis muralis	common wall lizard	64176		rPodMur119	rPodMur119.hap1	GCA_964188315.1	GCF_964188315.1	GCF_964188315.1	Has Z and W	rPodMur119.hap2	GCA_964188365.1			OZ076974.1			HiFi, Hifiasm Hi-C phasing	1012	185	1522641370		F	Least Concern		DToL		Mark Blaxter <mb35@sanger.ac.uk>	Tobias Uller <tobias.uller@biol.lu.se>	Wellcome Trust
r27	Reptiles	Lepidosauria	Squamata	Lacertoidea (Lacertidae)	Lacertidae	Wall lizards	110			Podarcis bocagei	Bocage's wall lizard	90520		rPodBoc1	rPodBoc1.hap1	GCA_964188305.1		GCA_964188305.1	Has Z and W	rPodBoc1.hap2	GCA_964188325.1			OZ076905.1			HiFi, Hifiasm Hi-C phasing	1512	507	1615206822		F	Least Concern		DToL		Mark Blaxter <mb35@sanger.ac.uk>	Miguel A. Carretero <carretero@cibio.up.pt>	Wellcome Trust	PMID: 40666602
r27	Reptiles	Lepidosauria	Squamata	Lacertoidea (Lacertidae)	Lacertidae	Wall lizards	110			Podarcis gaigeae	Skyros wall lizard	90521		rPodGai1	rPodGai1.hap1	GCA_964106915.2		GCA_964106915.2	Has Z and W	rPodGai1.hap2	GCA_964106785.1			OZ066935.1			HiFi, Hifiasm Hi-C phasing	1094	211	1514643635		F	Vulnerable		DToL		Mark Blaxter <mb35@sanger.ac.uk>	Nathalie Feiner <nathalie.feiner@biol.lu.se>	Wellcome Trust
r27	Reptiles	Lepidosauria	Squamata	Lacertoidea (Lacertidae)	Lacertidae	Wall lizards	110			Podarcis pityusensis	Ibiza wall lizard	74359		rPodPit1	rPodPit1.hap1	GCA_964106645.2		GCA_964106645.2	Has Z and W	rPodPit1.hap2	GCA_964106635.2			OZ067056.1			HiFi, Hifiasm Hi-C phasing	1842	336	1515373509		F	Endangered		DToL		Mark Blaxter <mb35@sanger.ac.uk>	Roberto García-Roa <roberto.garcia-roa@biol.lu.se>	Wellcome Trust	PMID: 40520148
r27	Reptiles	Lepidosauria	Squamata	Lacertoidea (Lacertidae)	Lacertidae	Wall lizards	110			Podarcis erhardii	Aegean wall lizard	140042		rPodErh1	rPodErh1.hap1	GCA_964252035.1		GCA_964252035.1	Has Z and W	rPodErh1.hap2	GCA_964251985.1			OZ176220.1			HiFi, Hifiasm Hi-C phasing	1161	325	1495977497		F	Least Concern		DToL		Mark Blaxter <mb35@sanger.ac.uk>	Kinsey Brock <kbrock@berkeley.edu>	Wellcome Trust	PMID: 40574743
r27	Reptiles	Lepidosauria	Squamata	Lacertoidea (Lacertidae)	Lacertidae	Wall lizards	110			Podarcis melisellensis	Dalmatian wall lizard	65482		rPodMel1	rPodMel1.hap1	GCA_964234715.1		GCA_964234715.1	Has Z and W	rPodMel1.hap2	GCA_964234825.1			OZ174295.1			HiFi, Hifiasm Hi-C phasing	1208	385	1574905529		F	Least Concern		DToL		Mark Blaxter <mb35@sanger.ac.uk>	Raoul van Damme <raoul.vandamme@uantwerpen.be>	Wellcome Trust	PMID: 40556664
r27	Reptiles	Lepidosauria	Squamata	Lacertoidea (Lacertidae)	Lacertidae	Wall lizards	110			Podarcis filfolensis	Filfola wall lizard	65481		rPodFil1	rPodFil1.hap1	GCA_964270895.1		GCA_964270895.1	Has Z and W	rPodFil1.hap2	GCA_964270875.1			OZ185455.1			HiFi, Hifiasm Hi-C phasing	1220	348	1506948896		F	Least Concern		DToL		Mark Blaxter <mb35@sanger.ac.uk>	Nathalie Feiner <nathalie.feiner@biol.lu.se>	Wellcome Trust
r27	Reptiles	Lepidosauria	Squamata	Lacertoidea (Lacertidae)	Lacertidae	Wall lizards	110			Podarcis liolepis	Catalonian wall lizard	662736		rPodLio1	rPodLio1.hap1	GCA_965112155.1		GCA_965112155.1	Has Z and W	rPodLio1.hap2	GCA_965178375.1			OZ218118.1			HiFi, Hifiasm Hi-C phasing	1210	289	1574003547		F	Least Concern		DToL		Mark Blaxter <mb35@sanger.ac.uk>	Javier Abalos <jal4@uv.es>	Wellcome Trust	PMID: 41179920
r27	Reptiles	Lepidosauria	Squamata	Lacertoidea (Lacertidae)	Lacertidae	Wall lizards	110			Podarcis vaucheri	Andalusian wall lizard	140051		rPodVau1	rPodVau1.hap1	GCA_965113315.1		GCA_965113315.1	Has Z and W	rPodVau1.hap2	GCA_965113305.1			OZ220383.1			HiFi, Hifiasm Hi-C phasing	1233	284	1614911144		F	Least Concern		DToL		Mark Blaxter <mb35@sanger.ac.uk>	Javier Abalos <jal4@uv.es>	Wellcome Trust	PMID: 41458310
r27	Reptiles	Lepidosauria	Squamata	Lacertoidea (Lacertidae)	Lacertidae	Wall lizards	110			Podarcis tiliguerta	Tyrrhenian wall lizard	65485		rPodTil1	rPodTil1.hap1	GCA_965153285.1		GCA_965153285.1	Has Z and W	rPodTil1.hap2	GCA_965153305.2			OZ229130.1			HiFi, Hifiasm Hi-C phasing	1281	257	1462309935		F	Least Concern		DToL		Mark Blaxter <mb35@sanger.ac.uk>	Daniele Salvi <danielesalvi.bio@gmail.com>	Wellcome Trust	PMID: 41079486
r28	Reptiles	Lepidosauria	Squamata	Lacertoidea (Rhineuridae & Amphisbaenidae)	Rhineuridae & Amphisbaenidae	Worm lizards	120	184	1	Rhineura floridana	Florida worm lizard	261503	4	rRhiFlo1	rRhiFlo1.hap2	GCA_030035675.1	GCF_030035675.1	GCF_030035675.1	No	rRhiFlo1.hap2	GCA_030035715.1			CM057627.1		SRX22284536;SRX22284537;SRX22284538	HiFi, Hifiasm Hi-C phasing	319	77	2307436586		F	Least Concern		VGP		Bob Murphy <bob.murphy@utoronto.ca>	Erich Jarvis <ejarvis@rockefeller.edu>	HHMI
r29	Reptiles	Lepidosauria	Squamata	Lacertoidea (Teiidae)	Teiidae	Tegus/Whiptail lizards	130	164	1	Aspidoscelis tigris stejnegeri	Western whiptail stejnegeri	2917703	4	rAspTig1	rAspTig1.pri	GCA_023333525.2	GCA_023333525.2-GB_2025_09_16	GCA_023333525.2-GB_2025_09_16	No			rAspTig1.alt	GCA_023333555.2	CM041363.1			HiFi, Hifiasm solo	295	185	1673098074		M	Least Concern		CCGP		Bradley Shaffer <brad.shaffer@ucla.edu>	Erich Jarvis <ejarvis@rockefeller.edu>	State of California, HHMI
r30	Reptiles	Lepidosauria	Squamata	Scincidae	Scincidae	Skinks/Night/Plated/Girdle lizards	167	1897	1	Tiliqua scincoides	blue-tongued skink	71010	4	rTilSci1	rTilSci1.hap2	GCA_035046505.1		GCA_035046505.1	No	rTilSci1.hap1	GCA_035046495.1					SRX22284535	HiFi, Hifiasm Hi-C phasing	722	350	1623332312		M	Least Concern		hypothalamus		Lauren O'Connell <loconnel@stanford.edu>	Liqun Luo <lluo@stanford.edu>	Stanford University
r31	Reptiles	Lepidosauria	Squamata	Gekkota	Sphaerodactylidae	Geckos/Flat-footed lizards	175	2324	2	Euleptes europaea	European leaf-toed gecko	460621	4	rEulEur1	rEulEur1.hap1	GCA_029931775.1	GCF_029931775.1	GCF_029931775.1	No	rEulEur1.hap2	GCA_029931755.1						HiFi, Hifiasm Hi-C phasing	744	591	1781916107		M	Near Threatened		VGP		Daniele Salvi <danielesalvi.bio@gmail.com>	Erich Jarvis <ejarvis@rockefeller.edu>	University of L'Aquila
r31	Reptiles	Lepidosauria	Squamata	Gekkota	Eublepharidae	Geckos/Flat-footed lizards	175			Eublepharis macularius	leopard gecko	481883		rEubMac1	rEubMac1.pri	GCA_028583425.1	GCF_028583425.1	GCF_028583425.1	No								HiFi, Hifiasm solo	136	75	2237379946		UN	Least Concern		Individual		Brandon Pinto <brendanjohnpinto@gmail.com>	Ylenia Chiari <ychiari@gmu.edu>	University of Texas at Austin	PMID: 36869788
r32	Reptiles	Lepidosauria	Squamata	Dibamidae	Dibamidae	Legless lizards/Blind Skinks	180	23	1	Dibamus smithi	Smith's blind skink	3379902	4	rDibSmi1	rDibSmi1.hap1	GCA_046126795.1	GCA_046126795.1-GB_2026_01_24	GCA_046126795.1-GB_2026_01_24	Has X and Y	rDibSmi1.hap2	GCA_046126825.1			CM100529.1			HiFi, Hifiasm Hi-C phasing	600	326	2282703727		M	Least Concern		VGP		Nguyen Ngoc Sang <ngocsangitb@yahoo.com>	Erich Jarvis <ejarvis@rockefeller.edu>	HHMI
r33	Reptiles	Lepidosauria	Rhynchocephalia	Sphenodontidae	Sphenodontidae	Tuatara	250	1	1	Sphenodon punctatus	tuatara	8508	3													SRX141978;SRX4014663							Least Concern		VGP		Erich Jarvis <ejarvis@rockefeller.edu>	Cynthia C. Steiner <csteiner@sandiegozoo.org>
a1	Amphibians	Amphibians	Anura	Archaeobatrachia > Discoglossoidea (Alytidae)	Alytidae	Painted frogs	138	11	1	Discoglossus pictus	painted frog	8351	4	aDisPic1	aDisPic1.pri	GCA_027410445.1	GCA_027410445.1-GB_2025_08_16	GCA_027410445.1-GB_2025_08_16	No			aDisPic1.alt	GCA_027410455.1	CM050223.1		SRX2382490;SRX7905933	CLR I, FALCON unzip	4999	1318	3872602052		F	Least concern		VGP		Gene Myers <gene@mpi-cbg.de>	Andrew Crawford <crawfordaj@gmail.com>	Max Planck Society
a2	Amphibians	Amphibians	Anura	Archaeobatrachia > Discoglossoidea (Bombinatoridae)	Bombinatoridae	Firebelly toads	140	9	2	Bombina bombina	European fire-bellied toad	8345	4	aBomBom1	aBomBom1.pri	GCA_027579735.1	GCF_027579735.1	GCF_027579735.1	No			aBomBom1.alt	GCA_027579415.1			SRX10124203;SRX10124204;SRX10124205;SRX10124206;SRX10124207;SRX10124208;SRX10124209;SRX10124210;SRX7905925;SRX7905926	CLR I, FALCON unzip	9446	2467	10019663791		M	Least concern		VGP		Gene Myers <gene@mpi-cbg.de>	Andrew Crawford <crawfordaj@gmail.com>	Max Planck Society
a2	Amphibians	Amphibians	Anura	Archaeobatrachia > Discoglossoidea (Bombinatoridae)	Bombinatoridae	Firebelly toads	140			Bombina variegata	yellow-bellied toad	8348		aBomVar4	aBomVar4.pat	GCA_964205295.1		GCA_964205295.1	No	aBomVar4.mat	GCA_964205305.1						HiFi, Hifiasm trio	11428	4757	9369791316		M	Least concern		DToL		Mark Blaxter <mb35@sanger.ac.uk>	Jacek M. Szymura <jacek.m.szymura@uj.edu.pl>	Wellcome Trust
a3	Amphibians	Amphibians	Anura	Archaeobatrachia > Discoglossoidea (Rhinophrynidae)	Rhinophrynidae	Mexican burrowing toad	160	1	1	Rhinophrynus dorsalis	Mexican burrowing toad	43566	4	aRhiDor1	aRhiDor1.hap1	GCA_037306005.1	GCA_037306005.1-GB_2025_10_08	GCA_037306005.1-GB_2025_10_08	No	aRhiDor1.hap2	GCA_037306015.1						HiFi, Hifiasm Hi-C phasing	2496	464	4745569335		UN	Least concern		VGP		Erich Jarvis <ejarvis@rockefeller.edu>	Sean Rovito <sean.rovito@cinvestav.mx>	HHMI
a4	Amphibians	Amphibians	Anura	Archaeobatrachia > Leiopelmatoidea (Ascaphidae & Leiopelmatidae)	Ascaphidae	Tailed frogs	210	6	1	Ascaphus truei	coastal tailed frog	8439	4	aAscTru1	aAscTru1.hap1	GCA_040206685.1	GCF_040206685.1	GCF_040206685.1	No	aAscTru1.hap2	GCA_040206675.1			MT asm failed	PRJNA1269105	SRX6356772;SRX6356773;SRX6356785;SRX6356786;SRX6356787;SRX6356789;SRX6356791;SRX6356792;SRX6356793;SRX6356794	HiFi, Hifiasm Hi-C phasing	9569	3549	3722616900		M	Least concern		VGP		Erich Jarvis <ejarvis@rockefeller.edu>	Gwendolynn W. Bury <Gwendolynn W. Bury>	HHMI
a5	Amphibians	Amphibians	Anura	Archaeobatrachia > Pelobatoidea (Megophryidae)	Megophryidae	Asian toadfrogs	113	337	1	Leptobrachium boringii	Emei moustache toad	265040	4	aLepBor1	aLepBor1.pri	GCA_054131545.1		GCA_054131545.1	No								Canu v. 2.0 Pacbio CLR; WTDBG (wtdbg2) v. 1.1.006; Juicer v. 1.5; 3D-DNA v. 180922	1492	13	3372468942		M	Endangered		Individual		Xie,S.
a6	Amphibians	Amphibians	Anura	Archaeobatrachia > Pelobatoidea (Pelobatidae)	Pelobatidae	European spadefoot toads	155	6	1	Pelobates fuscus	common spadefoot toad	191477	4	aPelFus1	aPelFus1.pri	GCA_036172605.1	GCF_036172605.1	GCF_036172605.1	No					CM069895.1		SRX2434890;SRX2434891	HiFi, Hifiasm solo merge	509	160	3606474367		M	Least concern		VGP		Gene Myers <gene@mpi-cbg.de>	Erich Jarvis <ejarvis@rockefeller.edu>	Max Planck Society
a7	Amphibians	Amphibians	Anura	Archaeobatrachia > Pelobatoidea (Pelodytidae)	Pelodytidae	Parsley Frogs	111	5	1	Pelodytes ibericus	Iberian parsley frog	233781	4	aPelIbe1	aPelIbe1.pri	GCA_036172795.1	GCA_036172795.1-GB_2026_01_11	GCA_036172795.1-GB_2026_01_11	No					CM069894.1			HiFi, Hifiasm solo merge	361	99	2077659799		M	Least concern		VGP		Sylke Winkler <winkler@mpi-cbg.de>	Ivan Gomez Mestre <igmestre@ebd.csic.es>	Max Planck Society
a8	Amphibians	Amphibians	Anura	Archaeobatrachia > Pelobatoidea (Scaphiopodidae)	Scaphiopodidae	American spadefoot toads	155	7	3	Spea bombifrons	plain spadefoot toad	233779	4	aSpeBom1	aSpeBom1.pri	GCA_027358695.2	GCF_027358695.1	GCA_027358695.2	No			aSpeBom1.alt	GCA_027382365.1	MT asm failed		SRX5933292;SRX5933296;SRX5933297;SRX5933298;SRX5933299;SRX5933300;SRX5933301	HiFi, Hifiasm solo	119	17	987655159		F	Least concern		VGP		Karin Pfennig <kspfennig@gmail.com>	Andrew Crawford <crawfordaj@gmail.com>	HHMI
a8	Amphibians	Amphibians	Anura	Archaeobatrachia > Pelobatoidea (Scaphiopodidae)	Scaphiopodidae	American spadefoot toads	155			Spea multiplicata	Mexican spadefoot toad	30317		aSpeMul1	aSpeMul1.hap1	GCA_054668525.1		GCA_054668525.1	No	aSpeMul1.hap2	GCA_054668515.1			CM138705.1			HiFi, Hifiasm Hi-C phasing	770	503	959398860		M	Least concern		VGP		Ivan Gomez-Mestre <igmestre@ebd.csic.es>	Christoph Liedtke <christoph.liedtke@ebd.csic.es>	Estacion Biologica de Donana, CSIC
a8	Amphibians	Amphibians	Anura	Archaeobatrachia > Pelobatoidea (Scaphiopodidae)	Scaphiopodidae	American spadefoot toads	155			Scaphiopus couchii	Couch's spadefoot toad	85089		aScaCou1	aScaCou1.hap1	GCA_054954225.1		GCA_054954225.1	No	aScaCou1.hap2	GCA_054954145.1			CM143242.1			HiFi, Hifiasm Hi-C phasing	1182	577	1026693381		M	Least concern		Individual		Ivan Gomez-Mestre <igmestre@ebd.csic.es>	Christoph Liedtke <christoph.liedtke@ebd.csic.es>	Estacion Biologica de Donana, CSIC
a9	Amphibians	Amphibians	Anura	Archaeobatrachia > Pipoidea (Pipidae)	Pipidae	Tongueless/Clawed frogs	185	41	1	Xenopus petersii	Peter's clawed frog	288555	4	aXenPet1	aXenPet1.pat	GCA_038501925.1	GCA_038501925.1-GB_2026_04_23	GCA_038501925.1-GB_2026_04_23	No	aXenPet1.mat	GCA_038501915.1			CM076740.1			HiFi, Hifiasm trio	1388	888	2883796191		F	Least concern		VGP		Erich Jarvis <ejarvis@rockefeller.edu>	Darcy Kelley <dbk3@columbia.edu>	Personal funds
a10	Amphibians	Amphibians	Anura	Neobatrachia > Hyloidea (Eleutherodactylidae)	Eleutherodactylidae	Terraranan frogs	63	242	2	Eleutherodactylus coqui	coqui	57060	4	aEleCoq1	aEleCoq1.hap1	GCA_035609145.1	GCF_035609145.1	GCF_035609145.1	No	aEleCoq1.hap2	GCA_035609135.1			CM069431.1	PRJNA1235872, PRJNA1235873	SRX21954897;SRX21954898;SRX21954899;SRX21954900;SRX21954901;SRX21954902;SRX21954903;SRX21954904	HiFi, Hifiasm Hi-C phasing	1616	957	3371316047		M	Not Evaluated		VGP		Erich Jarvis <ejarvis@rockefeller.edu>	Mara_Laslo <Mara_Laslo@hms.harvard.edu>	HHMI
a10	Amphibians	Amphibians	Anura	Neobatrachia > Hyloidea (Eleutherodactylidae)	Eleutherodactylidae	Terraranan frogs	63			Eleutherodactylus marnockii	cliff chirping frog	356179		aEleMan1	aEleMan1.hap1	GCA_055470875.1		GCA_055470875.1	No	aEleMan1.hap2	GCA_055470885.1						HiFi, Hifiasm Hi-C phasing	2269	1175	4756406836		M	Least concern		VGP		Tom Devitt<tdevitt@utexas.edu>	Erich Jarvis <ejarvis@rockefeller.edu>
a11	Amphibians	Amphibians	Anura	Neobatrachia > Afrobatrachia> (Hyperoliidae & Brevicipitidae)	Hyperoliidae	Sedge/Bush frogs + African rain frogs	90	223	1	Hyperolius riggenbachi	Riggenbach's reed frog	752182	4	aHypRig1	aHypRig1.pri	GCA_040937935.1	GCF_040937935.1	GCF_040937935.1	No			aHypRig1.alt	GCA_040937895.1	MT asm failed			HiFi, Hifiasm Hi-C phasing	3516	477	4915935452		M	Least concern		VGP		Erich Jarvis <ejarvis@rockefeller.edu>	Athena Lam <alam@calacademy.org>	HHMI
a12	Amphibians	Amphibians	Anura	Neobatrachia > (Heleophrynidae & Rhinodermatidae)	Rhinodermatidae	Ghost frogs	142	7	1	Rhinoderma darwinii	Darwin's frog	43563	4	aRhiDar1	aRhiDar2.hap1	GCA_050947455.1	GCF_050947455.1	GCF_050947455.1	No	aRhiDar2.hap2	GCA_050947465.1			CM116805.1	PRJNA1270732		HiFi, Hifiasm Hi-C phasing	4548	2942	3657511227		UN	Endangered		VGP		Erich Jarvis <ejarvis@rockefeller.edu>	Lucas Vicuña<lkvicuna@gmail.com>	Google
a13	Amphibians	Amphibians	Anura	Neobatrachia > Hyloidea (Bufonidae)	Bufonidae	True toads	60	600	2	Bufo bufo	European toad	8384	4	aBufBuf1	aBufBuf1.pri	GCA_905171765.1	GCF_905171765.1	GCF_905171765.1	No			aBufBuf1.alt	GCA_905171715.1			SRX12530959;SRX2640684;SRX2640685;SRX2640686;SRX2640687;SRX5734385	CLR II, FALCON unzip	5501	1306	5044744194		M	Least concern		DToL		Mark Blaxter <mb35@sanger.ac.uk>	Jeff Streicher <j.streicher@nhm.ac.uk>	Wellcome Trust	PMID: 35028424
a13	Amphibians	Amphibians	Anura	Neobatrachia > Hyloidea (Bufonidae)	Bufonidae	True toads	60			Epidalea calamita	natterjack toad	30326		aEpiCal4	aEpiCal4.hap1	GCA_978041865.1		GCA_978041865.1	No	aEpiCal4.hap2	GCA_978041805.1			OZ405034.1			HiFi, Hifiasm Hi-C phasing	1114	548	3713514387		UN	Least concern		DToL		Mark Blaxter <mb35@sanger.ac.uk>	Michelle F O'Brien <michelle.obrien@wwt.org.uk>	Wellcome Trust
a14	Amphibians	Amphibians	Anura	Neobatrachia > Hyloidea (Hylidae & Hemiphractidae)	Hylidae	Tree frogs hylidae	66	702	3	Dendropsophus ebraccatus	hourglass treefrog	150705	4	aDenEbr1	aDenEbr1.pat	GCA_027789765.1	GCF_027789765.1	GCF_027789765.1	No	aDenEbr1.mat	GCA_027789725.1			CM051072.1			CLR I TrioCanu	3003	2200	2214937069		F	Least concern		VGP		Justin Touchon <jutouchon@vassar.edu>	Andrew Crawford <crawfordaj@gmail.com>.	Vassar
a14	Amphibians	Amphibians	Anura	Neobatrachia > Hyloidea (Hylidae & Hemiphractidae)	Hylidae	Tree frogs hylidae	66			Hyla sarda	Sardinian treefrog	327740		aHylSar1	aHylSar1.hap1	GCA_029499605.1	GCF_029499605.1	GCF_029499605.1	No	aHylSar1.hap2	GCA_029493135.1					ERX10923884;ERX10923932;ERX10924051;ERX10924078;ERX8975316;ERX8975317;ERX8975319;ERX8975379;ERX8975402;ERX9028402	HiFi, Hifiasm Hi-C phasing	5771	3474	4142159359		F	Least Concern		VGP		Daniele Canestrelli <canestrelli@unitus.it>	Giulio Formenti <giulio.formenti@unimi.it>	Italian Ministry for Education, NextGenerationEU	PMID: 40897714
a14	Amphibians	Amphibians	Anura	Neobatrachia > Hyloidea (Hylidae & Hemiphractidae)	Hylidae	Tree frogs hylidae	66			Pseudacris triseriata	Western chorus frog	194198		aPseTri1	aPseTri1.hap1	GCA_053478255.2		GCA_053478255.2	Has Y in hap1 and X in hap2	aPseTri1.hap2	GCA_056512365.2			CM130688.1			HiFi, Hifiasm Hi-C phasing	2919	1104	3994399550		M	Least Concern		Individual		Ying Chen <ychen01@rockefeller.edu>	Stephen C. Lougheed <lough@queensu.ca>
a31	Amphibians	Amphibians	Anura	Neobatrachia > Hyloidea (Dendrobatidae & Aromobatidae)	Dendrobatidae	Poison dart frogs	60	326	4	Ranitomeya imitator	mimic poison frog	111125	4	aRanImi1	aRanImi1.pri	GCA_032444005.1	GCF_032444005.1	GCF_032444005.1	No			aRanImi1.alt	GCA_032442605.1	CM064416.1		ERX2764632;ERX2764633;ERX2764634;ERX2764635;ERX2764636;ERX2764637;ERX2764638;ERX2764639;ERX2764640;ERX2764641	HiFi, Hifiasm solo	2438	1673	5956630009		F	Least Concern		Hypothalamus		Lauren O'Connell <loconnel@stanford.edu>	Liqun Luo <lluo@stanford.edu>	Stanford University
a31	Amphibians	Amphibians	Anura	Neobatrachia > Hyloidea (Dendrobatidae & Aromobatidae)	Dendrobatidae	Poison dart frogs	60			Ranitomeya variabilis	Zimmermann's poison frog	490064		aRanVar5	aRanVar5.hap1	GCA_051348905.1	GCF_051348905.1	GCF_051348905.1	No	aRanVar5.hap2	GCA_051348885.1						HiFi, Hifiasm Hi-C phasing	495	286	5645589471		M	Not Evaluated		Hypothalamus		Lauren O'Connell <loconnel@stanford.edu>	Liqun Luo <lluo@stanford.edu>	Stanford University
a31	Amphibians	Amphibians	Anura	Neobatrachia > Hyloidea (Dendrobatidae & Aromobatidae)	Dendrobatidae	Poison dart frogs	60			Anomaloglossus baeobatrachus	Edward's Rocket Frog	238106		aAnoBae1	aAnoBae1.hap1	GCA_048569485.1	GCF_048569485.1-RS_2025_07	GCF_048569485.1-RS_2025_07	No	aAnoBae1.hap2	GCA_048569465.1				PRJNA1267151		HiFi, Hifiasm Hi-C phasing	7414	3642	6265077250		M	Least Concern		VGP		Antoine Fouquet <fouquet.antoine@gmail.com>	Erich Jarvis <ejarvis@rockefeller.edu>	Agence Nationale de la Recherche, HHMI
a15	Amphibians	Amphibians	Anura	Neobatrachia > Hyloidea (Leptodactylidae & Centrolenidae)	Leptodactylidae	Tropical frogs + Glass frogs	60	203	2	Engystomops pustulosus	tungara frog	76066	4	aEngPut4	aEngPut4.mat	GCA_040894005.1	GCF_040894005.1	GCF_040894005.1	No	aEngPut4.pat	GCA_040894015.1					SRX7070933;SRX7070934;SRX7070935;SRX7070936;SRX7070937;SRX7070938;SRX7070939;SRX7070940;SRX8151616;SRX8151617	HiFi, Hifiasm trio	1372	936	2158203323		F	Least concern		VGP		Marcos Gridi-Papp <mgridipapp@pacific.edu>	Erich Jarvis <ejarvis@rockefeller.edu>	Rockefeller University, HHMI
a15	Amphibians	Amphibians	Anura	Neobatrachia > Hyloidea (Leptodactylidae & Centrolenidae)	Leptodactylidae	Tropical frogs + Glass frogs	60			Leptodactylus fuscus	rufous frog	238119		aLepFus1	aLepFus1.hap2	GCA_031893055.2	GCF_031893055.1-RS_2025_07	GCF_031893055.1-RS_2025_07	No	aLepFus1.hap1	GCA_031893025.1			CM063215.1	PRJNA1267152		HiFi, Hifiasm Hi-C phasing	2242	1266	2197996823		F	Least concern		VGP		Erich Jarvis <ejarvis@rockefeller.edu>	Andrew Crawford <crawfordaj@gmail.com>	HHMI
a16	Amphibians	Amphibians	Anura	Neobatrachia > (Myobatrachidae & Calyptocephalellidae)	Myobatrachidae	Australian ground frogs + Chilean frogs	100	89	3	Pseudophryne corroboree	Southern corroboree frog	495146	4	aPseCor3	aPseCor3.hap2	GCA_028390025.1	GCF_028390025.1	GCF_028390025.1	No	aPseCor3.hap1	GCA_028390055.1			MT asm failed		SRX22284533;SRX22284549;SRX22284550;SRX22284551	HiFi, Hifiasm Hi-C phasing	5826	3127	8872758793		M	Least concern		VGP		Lee Berger <lee.berger@unimelb.edu.au>	Andrew Crawford <crawfordaj@gmail.com>	HHMI, Wellcome Trust
a16	Amphibians	Amphibians	Anura	Neobatrachia > (Myobatrachidae & Calyptocephalellidae)	Limnodynastidae	Australian ground frogs + Chilean frogs	100			Mixophyes fleayi	Fleay's barred frog	3061075		aMixFle1	aMixFle1.hap1	GCA_038048845.1	GCF_038048845.1	GCF_038048845.1	No	aMixFle1.hap2	GCA_038048865.1				PRJNA1139354	SRX25432195	HiFi, Hifiasm Hi-C phasing	4227	2806	2969628263		M	Endangered		VGP		Laura Grogan <laura.f.grogan@gmail.com>	Erich Jarvis <ejarvis@rockefeller.edu>	University of Queensland
a17	Amphibians	Amphibians	Anura	Neobatrachia > Ranoidea (Dicroglossidae)	Dicroglossidae	Fork-tongued frogs	63	231	1	Fejervarya limnocharis	Asian grass frog	110108	4	aFejLim2	aFejLim2.hap1	GCA_054083975.1		GCA_054083975.1	No	aFejLim2.hap2	GCA_054084005.1			CM133584.1		SRX15275656;SRX15275657;SRX15275658;SRX15275659;SRX15275660;SRX15275661;SRX15275662;SRX15275663;SRX15275664	HiFi, Hifiasm Hi-C phasing	1975	311	3488174278		M	Least concern		VGP		Erich Jarvis <ejarvis@rockefeller.edu>	Nguyen ngoc sang <ngocsangitb@yahoo.com>	HHMI
a18	Amphibians	Amphibians	Anura	Neobatrachia > Ranoidea (Microhylidae)	Microhylidae	Narrow mouth frogs	100	760	1	Gastrophryne carolinensis	Eastern narrow-mouthed toad	8429	4	aGasCar1	aGasCar1.hap1	GCA_027917425.1	GCA_027917425.1-GB_2025_10_08	GCA_027917425.1-GB_2025_10_08	No	aGasCar1.hap2	GCA_027917415.1			MT asm failed			HiFi, Hifiasm Hi-C phasing	2747	1002	4336248441		UN	Least concern		VGP		Erich Jarvis <ejarvis@rockefeller.edu>	Craig Hassapakis <arc.publisher@gmail.com>	HHMI
a19	Amphibians	Amphibians	Anura	Neobatrachia > Ranoidea > Natatanura (Mantellidae & Ceratobatrachidae)	Mantellidae	Madagascar frogs	60	389	1	Mantella aurantiaca	golden mantella	43514	4	aManAur1	aManAur1.hap1	GCA_048565345.1	GCA_048565345.1-GB_2025_10_17	GCA_048565345.1-GB_2025_10_17	No	aManAur1.hap2	GCA_048565335.1			CM109008.1			HiFi, Hifiasm Hi-C phasing	7225	3087	3336091145		F	Critically Endangered		VGP		Erich Jarvis <ejarvis@rockefeller.edu>	Cynthia C. Steiner <csteiner@sandiegozoo.org>	Google
a20	Amphibians	Amphibians	Anura	Neobatrachia > Ranoidea > Natatanura (Ranidae & Pyxicephalidae)	Ranidae	Ranoid frogs	66	537	2	Rana temporaria	European common frog	8407	4	aRanTem1	aRanTem1.pri	GCA_905171775.1	GCF_905171775.1	GCF_905171775.1	No			aRanTem1.alt	GCA_905171725.1			SRX4969637;SRX4969638;SRX4969639;SRX4969640;SRX4969641;SRX4969642;SRX7905935;SRX7905946;SRX7905954;SRX7905955	CLR II, FALCON unzip	2411	554	4111422596		F	Least concern		DToL		Mark Blaxter <mb35@sanger.ac.uk>	Jeff Streicher <j.streicher@nhm.ac.uk>	Wellcome Trust	PMID: 35118201
a20	Amphibians	Amphibians	Anura	Neobatrachia > Ranoidea > Natatanura (Ranidae & Pyxicephalidae)	Ranidae	Ranoid frogs	66			Pelophylax lessonae	pool frog	45623		aPelLes1	aPelLes1.hap1	GCA_965119305.1		GCA_965119305.1	No	aPelLes1.hap2	GCA_965119315.1			OZ221988.1			HiFi, Hifiasm Hi-C phasing	4371	1327	5811227458		F	Least concern		DToL		Mark Blaxter <mb35@sanger.ac.uk>	Michelle F O'Brien <michelle.obrien@wwt.org.uk>	Wellcome Trust
a21	Amphibians	Amphibians	Anura	Neobatrachia > Sooglossidae (Sooglossidae & Nasikabatrachidae)	Sooglossidae	Seychelles frogs	122	6	1	Sooglossus thomasseti	Thomasset's Seychelles frog	8425	2																				Critically Endangered		VGP		Erich Jarvis <ejarvis@rockefeller.edu>		Colossal, Pacbio
a22	Amphibians	Amphibians	Caudata	Cryptobranchoidea > (Hynobiidae & Cryptobranchidae)	Cryptobranchidae	Asiatic salamanders	230	106	1	Cryptobranchus alleganiensis	hellbender salamander	288313	4	aCryAll3	aCryAll3.hap1					aCryAll3.hap2													Vulnerable		VGP		Erich Jarvis <ejarvis@rockefeller.edu>	Jeramiah Smith <jeramiahsmith@gmail.com>	HHMI, Google
a23	Amphibians	Amphibians	Caudata	Plethodontoidea > (Plethodontidae)	Plethodontidae	Lungless salamanders	130	470	2	Thorius spilogaster	spotted minute salamander	1380561	4	aThoSpi2	aThoSpi2.hap1					aThoSpi2.hap2						SRX22001453							Critically Endangered		VGP		Erich Jarvis <ejarvis@rockefeller.edu>	Sean Rovito <sean.rovito@cinvestav.mx>	Seans grant, HHMI, Google
a24	Amphibians	Amphibians	Caudata	Proteoidea > (Proteidae)	Proteidae	Mudpuppies	105	9	1	Necturus punctatus	dwarf waterdog	43532	3																				Endangered		VGP		Erich Jarvis <ejarvis@rockefeller.edu>	David Beamer <d.beamer407@gmail.com>
a25	Amphibians	Amphibians	Caudata	Salamandroidea > (Ambystomatidae)	Ambystomatidae	Mole salamanders	135	36	1	Ambystoma mexicanum	axolotl	8296	4	aAmbMet2	aAmbMet2.mat	GCA_040938575.1	GCF_040938575.1	GCF_040938575.1	Has W (Chr9)	AmbMex60DD	GCA_002915635.3						HiFi, HiFiasm trio	2315	220	29117848270		F	Critically Endangered		VGP		Jeramiah Smith <jeramiahsmith@gmail.com>	Gene Myers <myers@mpi-cbg.de>	NIH, Max Planck Society
a26	Amphibians	Amphibians	Caudata	Salamandroidea > (Salamandridae)	Salamandridae	True salamanders, newts	95	149	4	Pleurodeles waltl	Iberian ribbed newt	8319	4	aPleWal1	aPleWal.pri	GCA_026652325.1		GCA_026652325.1	No					CM048913.1		DRX414421;DRX414422;DRX414423;DRX414424;SRX14333326;SRX14333327;SRX14333328;SRX14333329;SRX14333360;SRX14333361	HiFi, HiFiasm solo	1189	267	20300798037		F	Near Threatened		VGP		Thomas Fullerton Brown <brown@izw-berlin.de>	Maximina Yun <maximina.yun@tu-dresden.de>	Max Planck Society	PMID: 39874962
a26	Amphibians	Amphibians	Caudata	Salamandroidea > (Salamandridae)	Salamandridae	True salamanders, newts	95			Triturus cristatus	warty newt	8323		aTriCri1	aTriCri1.pri	GCA_964204655.1		GCA_964204655.1	No			aTriCri1.alt	GCA_964204665.1				HiFi, HiFiasm solo	6001	1303	22324616549		F	Least Concern		DToL		Mark Blaxter <mb35@sanger.ac.uk>	Jeff Streicher <j.streicher@nhm.ac.uk>	Wellcome Trust	PMID: 40470061
a26	Amphibians	Amphibians	Caudata	Salamandroidea > (Salamandridae)	Salamandridae	True salamanders, newts	95			Lissotriton vulgaris	common newt	8324		aLisVul1	aLisVul1.pri	GCA_964263255.2		GCA_964263255.2	No			aLisVul1.alt	GCA_964261385.2	OZ463998.1		SRX1665246;SRX1665247;SRX1665248;SRX1665249;SRX1665250;SRX1665251;SRX7755080	HiFi, HiFiasm solo	19295	15265	24226223864		F	Least concern		DToL		Mark Blaxter <mb35@sanger.ac.uk>	Mark Wilkinson <apodauk@gmail.com>	Wellcome Trust
a26	Amphibians	Amphibians	Caudata	Salamandroidea > (Salamandridae)	Salamandridae	True salamanders, newts	95			Lissotriton helveticus	palmate newt	256425		aLisHel1	aLisHel1.pri	GCA_964261635.1		GCA_964261635.1	No			aLisHel1.alt	GCA_964258895.1				HiFi, HiFiasm solo	5693	448	23170028842		M	Least concern		DToL		Mark Blaxter <mb35@sanger.ac.uk>	Alexandra North <alexandra.north@plymouth.ac.uk>	Wellcome Trust
a27	Amphibians	Amphibians	Caudata	Sirenoidea > (Sirenidae)	Sirenidae	Sirens	170	7	1	Siren intermedia	lesser siren	8341	3																				Least concern		VGP		Erich Jarvis <ejarvis@rockefeller.edu>
a28	Amphibians	Amphibians	Gymnophiona	Rhinatrematidae	Rhinatrematidae	Neotropical tailed caecilians	228	14	1	Rhinatrema bivittatum	two-lined caecilian	194408	4	aRhiBiv1	aRhiBiv1.2.pri	GCA_901001135.2	GCF_901001135.1	GCA_901001135.2	No			aRhiBiv1.2.alt	GCA_901001175.1	OD909593.1		ERX3161559;ERX3161560;ERX3161561;ERX3161562;ERX3161563;SRX2848286;SRX2848287;SRX2848291;SRX2848293;SRX2848294	CLR II, FALCON unzip	4900	1329	5319222779		UN	Least concern		VGP		Richard Durbin <rd@sanger.ac.uk>	Mark Wilkinson <apodauk@gmail.com>	Wellcome Trust	PMID: 33911273
a29	Amphibians	Amphibians	Gymnophiona	Teresomata > (Caeciliidae & Herpelidae)	Siphonopidae	Neotropical tail-less, oviparous, typical caecilians	75	62	1	Microcaecilia unicolor	tiny cayenne caecilian	1415580	4	aMicUni1	aMicUni1.2.pri	GCA_901765095.2	GCF_901765095.2	GCF_901765095.2	No			aMicUni1.2.alt	GCA_901765105.1	OD909600.1		SRX2848289;SRX2848290;SRX2848292;SRX2848303;SRX2848304;SRX2848305;SRX2848306;SRX2848307;SRX2848308	CLR I, FALCON unzip	3529	1080	4685923413		UN	Least concern		VGP		Richard Durbin <rd@sanger.ac.uk>	Mark Wilkinson <apodauk@gmail.com>	Wellcome Trust	PMID: 37194566
a30	Amphibians	Amphibians	Gymnophiona	Teresomata > (Dermophiidae & Typhlonectidae)	Dermophiidae	Neotropical and African, viviparous, typical caecilians	70	29	1	Geotrypetes seraphini	Gaboon caecilian	260995	4	aGeoSer1	aGeoSer1.pri	GCA_902459505.2	GCF_902459505.2	GCA_902459505.2	No			aGeoSer1.alt	GCA_902459495.1	OD909591.1		ERX3862560;ERX3862561;ERX3862562;ERX3862563;ERX3862564;SRX2382493	CLR II, FALCON unzip	596	163	3779413726		UN	Least concern		VGP		Richard Durbin <rd@sanger.ac.uk>	Mark Wilkinson <apodauk@gmail.com>	Wellcome Trust	PMID: 37194566
f1	Fishes	Ray-finned fishes	Actinopterygii (Ray-finned Fishes)	Polypteriformes	Polypteridae	Bichirs/Reedfish	375	12	1	Erpetoichthys calabaricus	reedfish	27687	4	fErpCal1.3	fErpCal1.3.pri	GCA_900747795.4	GCF_900747795.2	GCA_900747795.4	No			fErpCal1.3.alt	GCA_900700845.3	AY442348.1		ERX2656111;SRX1661497;SRX1661498;SRX1661499	CLR II, FALCON unzip	1600	169	3613551089		UN	Near Threatened		VGP		Richard Durbin <rd@sanger.ac.uk>	Byrappa Venkatesh <mcbbv@imcb.a-star.edu.sg>	Wellcome Trust
f2	Fishes	Ray-finned fishes	Actinopterygii (Ray-finned Fishes)	Acipenseriformes	Acipenseridae	Sturgeons/Paddlefishes	350	33	2	Acipenser ruthenus	sterlet	7906	4	fAciRut3	fAciRut3.mat	GCA_902713425.2	GCF_902713425.1	GCA_902713425.2	No	fAciRut3.pat	GCA_902713435.2			OV754669.1		SRX17039788;SRX17039789;SRX17039790;SRX17039791;SRX20733641;SRX20733642;SRX20733643;SRX20733644;SRX20733645;SRX20733646	HiFi, TrioCanu	2164	1731	1899810788		UN	Critically Endangered		VGP		Richard Durbin <rd@sanger.ac.uk>	Clare Baker <cvhb1@cam.ac.uk>	Wellcome Trust
f2	Fishes	Ray-finned fishes	Actinopterygii (Ray-finned Fishes)	Acipenseriformes	Acipenseridae	Sturgeons/Paddlefishes	350			Acipenser naccarii	Adriatic sturgeon	42330		fAciNac1	fAciNac1.hap1	GCA_055691345.2		GCA_055691345.2	No	fAciNac1.hap2, fAciNac1.hap3, fAciNac1.hap4	GCA_055691285.1, GCA_055691255.1, GCA_055691465.1						HiFi, Hifiasm Hi-C phasing tetraploid mode	4797	2083	1939452274		UN	Critically Endangered	II	VGP		Claudio CIofi <claudio.ciofi@unifi.it>	Erich Jarvis <ejarvis@rockefeller.edu>	MIUR PRIN 2017 grant 201794ZXTL
f3	Fishes	Ray-finned fishes	Actinopterygii (Ray-finned Fishes)	Amiiformes	Amiidae	Bowfin	275	1	1	Amia ocellicauda	emerald bowfin	2972642	4	fAmiCal2	fAmiCal2.hap1	GCA_036373705.1	GCF_036373705.1	GCF_036373705.1	No	fAmiCal2.hap2	GCA_036365475.1			CM071110.1		SRX10905478;SRX10905479;SRX10905480;SRX10905481;SRX10905482;SRX10905483;SRX10905484;SRX10905485;SRX10905486;SRX10905487	HiFi, Hifiasm Hi-C phasing	487	390	989120851		F	Least concern		VGP		Ingo Braasch <braasch@msu.edu>	Erich Jarvis <ejarvis@rockefeller.edu>	HHMI
f4	Fishes	Ray-finned fishes	Actinopterygii (Ray-finned Fishes)	Lepisosteiformes	Lepisosteidae	Gars	275	7	2	Lepisosteus oculatus	spotted gar	7918	4	fLepOcu1	fLepOcu1.hap2	GCA_040954835.1	GCF_040954835.1	GCF_040954835.1	No	fLepOcu1.hap1	GCA_040954845.1			CM082563.1		DRX082794;SRX1269147;SRX1270465;SRX1270466;SRX1270467;SRX1270468	HiFi, Hifiasm Hi-C phasing	912	817	1200606178		M	Not Evaluated		VGP		Ingo Braasch <braasch@msu.edu>	Erich Jarvis <ejarvis@rockefeller.edu>	HHMI
f4	Fishes	Ray-finned fishes	Actinopterygii (Ray-finned Fishes)	Lepisosteiformes	Lepisosteidae	Gars	275			Atractosteus spatula	alligator gar	7917		fAtrSpa1	fAtrSpa1.hap1	GCA_055471065.1		GCA_055471065.1	No	fAtrSpa1.hap2	GCA_055504755.1			CM144472.1			HiFi, Hifiasm Hi-C phasing	28	129	1182701606		M			Individual		Ingo Braasch <braasch@msu.edu>	Erich Jarvis <ejarvis@rockefeller.edu>	MSU
f5	Fishes	Ray-finned fishes	Actinopterygii (Ray-finned Fishes)	Elopiformes	Megalopidae	Tarpons/Tenpounders/Ladyfish	200	9	1	Megalops cyprinoides	Indo-pacific tarpon	118141	4	fMegCyp1	fMegCyp1.pri	GCA_013368585.1	GCF_013368585.1	GCF_013368585.1	No			fMegCyp1.alt	GCA_013368575.1	AB051110.1		SRX1665343;SRX1665344;SRX1665345;SRX1665346	CLR I, FALCON unzip	270	207	959258046		UN	Least concern		VGP		Gene Myers <gene@mpi-cbg.de>	Byrappa Venkatesh <mcbbv@imcb.a-star.edu.sg>	Max Planck Society
f6	Fishes	Ray-finned fishes	Actinopterygii (Ray-finned Fishes)	Albuliformes	Albulidae	Bonefishes	200	11	1	Albula glossodonta	roundjaw bonefish	121402	4	fAlbGlo1	fAlbGlo1.hap1	GCA_056783665.1		GCA_056783665.1	No	fAlbGlo1.hap2	GCA_056776265.1			CM165726.1			HiFi, Hifiasm Hi-C phasing	144	87	980179236		UN	Vulnerable		VGP		Keoni Kauwe <kauwe@byuh.edu>	Erich Jarvis <ejarvis@rockefeller.edu>	HHMI
f7	Fishes	Ray-finned fishes	Actinopterygii (Ray-finned Fishes)	Notacanthiformes	Notacanthidae	Deep sea spiny eels	150	28	1	Polyacanthonotus merretti	Bahamas spiny eel	3359660	4	fPolMer1	fPolMer1.hap1	GCA_057931045.1		GCA_057931045.1	Chr13 and Chr14	fPolMer1.hap2	GCA_057931065.1						HiFi, Hifiasm Hi-C phasing	307	71	1112681316		UN	Least concern		VGP		Paul Hime <paul.hime@wustl.edu>	Erich Jarvis <ejarvis@rockefeller.edu>	HHMI
f8	Fishes	Ray-finned fishes	Actinopterygii (Ray-finned Fishes)	Anguilliformes	Anguillidae	Eels	150	800	6	Anguilla anguilla	European eel	7936	4	fAngAng1	fAngAng1.pri	GCA_013347855.1	GCF_013347855.1	GCF_013347855.1	No			fAngAng1.alt	GCA_013347865.1	AP007233.1		SRX18327610;SRX18327611;SRX18327612;SRX18327613;SRX18327614;SRX18327615	CLR, FALCON unzip	693	54	979045926		UN	Critically Endangered		VGP		Gene Myers <gene@mpi-cbg.de>	Richard Durbin <rd@sanger.ac.uk>	Max Planck Society
f8	Fishes	Ray-finned fishes	Actinopterygii (Ray-finned Fishes)	Anguilliformes	Congridae	Eels	150			Conger conger	European conger	82655		fConCon1	fConCon1.pri	GCA_963514075.1	GCF_963514075.1	GCF_963514075.1	No			fConCon1.alt	GCA_963514125.1			SRX14005024;SRX14005025;SRX14005026;SRX14005027;SRX14005028;SRX14005029	HiFi, Hifiasm solo	1389	380	1136402888		UN	Least concern		DToL		Mark Blaxter <mb35@sanger.ac.uk>	Patrick Adkins	Wellcome Trust	PMID: 39415785
f8	Fishes	Ray-finned fishes	Actinopterygii (Ray-finned Fishes)	Anguilliformes	Congridae	Eels	150			Myrichthys ocellatus	goldspotted eel	721872		fMyrOce1	fMyrOce1.pri	GCA_975146105.1		GCA_975146105.1	No					OZ318575.1			HiFi, Hifiasm solo	184	37	1515200344		M	Least concern		ATLASea	Genoscope	jean-Marc AURY<jmaury@genoscope.cns.fr>		French Exclusive Economic Zone (EEZ)
f8	Fishes	Ray-finned fishes	Actinopterygii (Ray-finned Fishes)	Anguilliformes	Ophichthidae	Eels	150			Muraena helena	Mediterranean moray	46662		fMurHel1	fMurHel1.pri	GCA_978019965.1		GCA_978019965.1	No					OZ390472.1			HiFi, Hifiasm solo	130	72	2057112079		F	Least concern		ATLASea	Genoscope	Jean-Marc AURY<jmaury@genoscope.cns.fr>		French Exclusive Economic Zone (EEZ)
f8	Fishes	Ray-finned fishes	Actinopterygii (Ray-finned Fishes)	Anguilliformes	Muraenidae	Eels	150			Gymnothorax moringa	spotted moray	182438		fGymMor1	fGymMor1.pri	GCA_978019835.1		GCA_978019835.1	No					OZ390182.1			HiFi, Hifiasm solo	185	114	1994620691		UN	Least concern		ATLASea	Genoscope	Jean-Marc AURY<jmaury@genoscope.cns.fr>		French Exclusive Economic Zone (EEZ)
f8	Fishes	Ray-finned fishes	Actinopterygii (Ray-finned Fishes)	Anguilliformes	Muraenidae	Eels	150			Kaupichthys nuchalis	collared eel	182426		fKauNuc1	fKauNuc1.pri	GCA_978019975.1		GCA_978019975.1	No					OZ390485.1			HiFi, Hifiasm solo	129	38	1100318673		UN	Least concern		ATLASea	Genoscope	Jean-Marc AURY<jmaury@genoscope.cns.fr>		French Exclusive Economic Zone (EEZ)
f9	Fishes	Ray-finned fishes	Actinopterygii (Ray-finned Fishes)	Hiodontiformes	Hiodontidae	Mooneyes	225	2	1	Hiodon alosoides	goldeye	54904	4	fHioAlo1	fHioAlo1.hap1	GCA_056783565.1		GCA_056783565.1	No	fHioAlo1.hap2	GCA_056783615.1			CM165632.1			HiFi, Hifiasm Hi-C phasing	444	282	850967845		M	Least concern		VGP		Paul Hime <paul.hime@wustl.edu>	Erich Jarvis <ejarvis@rockefeller.edu>	HHMI
f10	Fishes	Ray-finned fishes	Actinopterygii (Ray-finned Fishes)	Osteoglossiformes	Osteoglossidae	Boney tongue fish	225	245	1	Scleropages formosus	golden arowana	113540	4	fSclFor1	fSclFor1.pri	GCA_900964775.1	GCF_900964775.1	GCF_900964775.1	No			fSclFor1.alt	GCA_900964985.2	DQ023143.1		SRX16655330;SRX16655331;SRX16655332;SRX16655333;SRX16655334;SRX16655335;SRX1668426;SRX1668427;SRX1668428;SRX1668429	CLR I, FALCON unzip	217	72	784563014		UN	Not Evaluated		VGP		Richard Durbin <rd@sanger.ac.uk>	Byrappa Venkatesh <mcbbv@imcb.a-star.edu.sg>	Wellcome Sanger Institute, Cambridge University
f11	Fishes	Ray-finned fishes	Actinopterygii (Ray-finned Fishes)	Clupeiformes	Denticipitidae	Herrings/Anchovies	230	405	5	Denticeps clupeoides	denticle herring	299321	4	fDenClu1	fDenClu1.pri	GCA_900700375.2	GCF_900700375.2	GCF_900700375.2	No			fDenClu1.alt	GCA_900700345.2	LR824131.1		ERX2656108;ERX2656109	CLR, FALCON unzip	925	461	567417970		UN	Vulnerable		VGP		Richard Durbin <rd@sanger.ac.uk>	Ralf Britz <ralf.britz@senckenberg.de>	Wellcome Sanger Institute
f11	Fishes	Ray-finned fishes	Actinopterygii (Ray-finned Fishes)	Clupeiformes	Clupeidae	Herrings/Anchovies	230			Alosa sapidissima	American shad	34773		fAloSap1	fAloSap1.pri	GCA_018492685.1	GCF_018492685.1	GCF_018492685.1	No			fAloSap1.alt	GCA_018492705.1	HQ331537.1	PRJNA516733	SRX14742228;SRX22235416;SRX22235417;SRX22235418;SRX22235419;SRX22235420;SRX22235421;SRX22235422;SRX22235423;SRX22235424	HiFi, Hifiasm solo	1713	74	903581644		M	Least concern		VGP		Nina Overgaard Therkildsen <nt246@cornell.edu>	Erich Jarvis <ejarvis@rockefeller.edu>	New York State Environmental Protection Fund	PMID: 39786563
f11	Fishes	Ray-finned fishes	Actinopterygii (Ray-finned Fishes)	Clupeiformes	Clupeidae	Herrings/Anchovies	230			Sprattus sprattus	European sprat	196075		fSprSpr1	fSprSpr1.pri	GCA_963457725.1		GCA_963457725.1	No			fSprSpr1.alt	GCA_963457685.1	OY735306.1		ERX11270044	HiFi, Hifiasm solo	1888	387	840332306		UN	Least concern		DToL		Mark Blaxter <mb35@sanger.ac.uk>	Rachel Brittain <rachbrittain@yahoo.co.uk>	Wellcome Trust
f11	Fishes	Ray-finned fishes	Actinopterygii (Ray-finned Fishes)	Clupeiformes	Clupeidae	Herrings/Anchovies	230			Sardina pilchardus	sardine	27697		fSarPil1	fSarPil1.pri	GCA_963854185.1	GCF_963854185.1	GCF_963854185.1	No			fSarPil1.alt	GCA_963854175.1	OY974110.1		ERX11498936;ERX5566318;ERX5566319;ERX5566320;ERX5566321;ERX5566322;ERX5566323;ERX5566324;ERX5566325;ERX5566326	HiFi, Hifiasm solo	1895	241	869414035		UN	Least concern		DToL		Mark Blaxter <mb35@sanger.ac.uk>	Rachel Brittain <rachbrittain@yahoo.co.uk>	Wellcome Trust	PMID: 39583951
f11	Fishes	Ray-finned fishes	Actinopterygii (Ray-finned Fishes)	Clupeiformes	Engraulidae	Herrings/Anchovies	230			Coilia mystus	Osbeck's grenadier anchovy	286537		fCoiMys1	fCoiMys1.pat	GCA_048544225.1	GCA_048544225.1-GB_2025_09_17	GCA_048544225.1-GB_2025_09_17	Has Z only	fCoiMys1.mat	GCA_048544215.1						HiFi, Hifiasm Hi-C phasing	1316	184	854254650		F	Endangered		Yggdrasil		Jianqing Lin <linjianqing@stu.edu.cn>	Wenhua Liu <whliu@stu.edu.cn>	Shantou University
f12	Fishes	Ray-finned fishes	Actinopterygii (Ray-finned Fishes)	Alepocephaliformes	Alepocephalidae	Slickheads/Tubeshoulders	230	130	1	Alepocephalus tenebrosus	California slickhead	170189	4	fAleTen1	fAleTen1.hap1	GCA_056824585.1		GCA_056824585.1	No	fAleTen1.hap2	GCA_056824615.1			CM166160.1			HiFi, Hifiasm Hi-C phasing	7465	1501	2099802557		F	Least concern		VGP		Erich Jarvis <ejarvis@rockefeller.edu>	Paul Hime <paul.hime@wustl.edu>	HHMI
f13	Fishes	Ray-finned fishes	Actinopterygii (Ray-finned Fishes)	Gonorynchiformes	Chanidae	Milkfish	200	39	1	Chanos chanos	milkfish	29144	4	fChaCha1	fChaCha1.pri	GCA_902362185.1	GCF_902362185.1	GCF_902362185.1	No			fChaCha1.alt	GCA_902362175.1	AB054133.1		SRX2479410	CLR II, FALCON unzip	142	31	656929047		UN	Least concern		VGP		Richard Durbin <rd@sanger.ac.uk>	Byrappa Venkatesh <mcbbv@imcb.a-star.edu.sg>
f14	Fishes	Ray-finned fishes	Actinopterygii (Ray-finned Fishes)	Cypriniformes	Cyprinidae	Carps/Minnows/Loaches	175	4250	14	Danio rerio	zebrafish	7955	5	fDanRer4	fDanRer6.pri	GCA_052040795.1		GCA_052040795.1	No	fDreTuH1, fDreABH1, fDanRer4, fDanRer5	GCA_903684855.2, GCA_903684865.1, GCA_944039275.1, GCF_049306965.1	fDanRer4.alt	GCA_944039255.1	OX063315.1		SRX17708470;SRX17708471;SRX17708472;SRX17708473;SRX17708474;SRX17708475;SRX17779289;SRX17779290;SRX17779291;SRX17779292	T2T HiFi + ONT, Verkko	25	25	1450693629		UN	Least concern		VGP		Kerstin Howe <kj2@sanger.ac.uk>	Adam Phillippy <adam.phillippy@nih.gov>	Wellcome Trust/ NHGRI	PMID: 40909362; PMID: 41783605
f14	Fishes	Ray-finned fishes	Actinopterygii (Ray-finned Fishes)	Cypriniformes	Leuciscidae	Carps/Minnows/Loaches	175			Phoxinus phoxinus	Eurasian minnow	58324		fPhoPho1	fPhoPho.pri	GCA_949152265.1		GCA_949152265.1	No			fPhoPho.alt	GCA_949152275.1	OX424434.1		ERX10650724	HiFi, Hifiasm solo	1006	125	950498056		F	Least concern		DToL		Mark Blaxter <mb35@sanger.ac.uk>	Andy D Nunn <a.d.nunn@hull.ac.uk>	Wellcome Trust	PMID: 39606613
f14	Fishes	Ray-finned fishes	Actinopterygii (Ray-finned Fishes)	Cypriniformes	Leuciscidae	Carps/Minnows/Loaches	175			Rutilus rutilus	roach minnow	48668		fRutRut2	fRutRut2.pri	GCA_951802725.1		GCA_951802725.1	No			fRutRut2.alt	GCA_951802655.1	OX637958.1		SRX21374989;SRX21374990;SRX21374991;SRX21374998;SRX21374999;SRX21375000;SRX21375001;SRX21375010;SRX21375011;SRX21375024	HiFi, Hifiasm solo	556	85	1100195650		F	Least concern		DToL		Mark Blaxter <mb35@sanger.ac.uk>	Richard Pitman	Wellcome Trust	PMID: 41523160
f14	Fishes	Ray-finned fishes	Actinopterygii (Ray-finned Fishes)	Cypriniformes	Leuciscidae	Carps/Minnows/Loaches	175			Squalius cephalus	European chub	8284		fSquCep2.1	fSquCep2.pri	GCA_949319135.1		GCA_949319135.1	No			fSquCep2.1.alt	GCA_949319155.1	OX439272.1		ERX11235622	HiFi, Hifiasm solo	694	106	1101930522		UN	Least concern		DToL		Mark Blaxter <mb35@sanger.ac.uk>	Richard Pitman	Wellcome Trust	PMID: 33195818; PMID: 39364080
f14	Fishes	Ray-finned fishes	Actinopterygii (Ray-finned Fishes)	Cypriniformes	Cyprinidae	Carps/Minnows/Loaches	175			Barbus barbus	barbel	40830		fBarBab1	fBarBab1.pri	GCA_936440315.1		GCA_936440315.1	No			fBarBab1.alt	GCA_936446605.1	OW387167.1		ERX9660753	HiFi, Hifiasm solo	200	92	1584929904		M	Least concern		DToL		Mark Blaxter <mb35@sanger.ac.uk>	Richard Pitman	Wellcome Trust	No PMID https://wellcomeopenresearch.org/articles/8-201
f14	Fishes	Ray-finned fishes	Actinopterygii (Ray-finned Fishes)	Cypriniformes	Cyprinidae	Carps/Minnows/Loaches	175			Carassius carassius	crucian carp	217509		fCarCar2	fCarCar2.pri	GCA_963082965.1	GCF_963082965.1	GCF_963082965.1	No			fCarCar2.alt	GCA_963082795.1			ERX10846914;SRX2593957;SRX3105571;SRX3105751;SRX3105767;SRX3105778;SRX3105785;SRX9833045	HiFi, Hifiasm solo	1110	278	1684313041		F	Least concern		DToL		Mark Blaxter <mb35@sanger.ac.uk>	Richard Pitman	Wellcome Trust
f14	Fishes	Ray-finned fishes	Actinopterygii (Ray-finned Fishes)	Cypriniformes	Nemacheilidae	Carps/Minnows/Loaches	175			Barbatula barbatula	stone loach	135647		fBarBar1	fBarBar1.pri	GCA_947034865.1		GCA_947034865.1	No			fBarBar1..alt	GCA_947034905.1	OW387167.1		ERX10334005	HiFi, Hifiasm solo	925	100	617663352		F	Least concern		DToL		Mark Blaxter <mb35@sanger.ac.uk>	Bernd Hanfling <ecowild@hw.ac.uk>	Wellcome Trust	No PMID https://wellcomeopenresearch.org/articles/8-518
f14	Fishes	Ray-finned fishes	Actinopterygii (Ray-finned Fishes)	Cypriniformes	Leuciscidae	Carps/Minnows/Loaches	175			Abramis brama	common bream	38527		fAbrBra2.1	fAbrBra2.1.pri	GCA_963993115.1		GCA_963993115.1	No			fAbrBra2.1.alt	GCA_963993125.1	OZ023101.1			HiFi, Hifiasm solo	893	208	1108218292		UN	Least concern		DToL		Mark Blaxter <mb35@sanger.ac.uk>	Richard Pitman	Wellcome Trust	PMID: 40969197
f14	Fishes	Ray-finned fishes	Actinopterygii (Ray-finned Fishes)	Cypriniformes	Leuciscidae	Carps/Minnows/Loaches	175			Scardinius erythrophthalmus	common rudd	58319		fScaEry2	fScaEry2.hap1	GCA_964197995.1		GCA_964197995.1	No	fScaEry2.hap2, ASM2445387v1.pri	GCA_024453875.1			OZ078859.1			HiFi, Hifiasm Hi-C phasing	1591	755	1229666150		F	Least concern		DToL		Mark Blaxter <mb35@sanger.ac.uk>	Richard Pitman	Wellcome Trust
f14	Fishes	Ray-finned fishes	Actinopterygii (Ray-finned Fishes)	Cypriniformes	Leuciscidae	Carps/Minnows/Loaches	175			Leuciscus leuciscus	common dace	58325		fLeuLeu2	fLeuLeu2.hap1	GCA_965113295.1		GCA_965113295.1	No	fLeuLeu2.hap2	GCA_965113325.1						HiFi, Hifiasm Hi-C phasing	2077	875	1198359543		UN	Least concern		DToL		Mark Blaxter <mb35@sanger.ac.uk>	Richard Pitman	Wellcome Trust
f14	Fishes	Ray-finned fishes	Actinopterygii (Ray-finned Fishes)	Cypriniformes	Gobionidae	Carps/Minnows/Loaches	175			Gobio gobio	gudgeon	27704		fGobGob1	fGobGob1.pri	GCA_949357685.1		GCA_949357685.1	No			fGobGob1.alt	GCA_949357705.1	OX442399.1		ERX10334035	HiFi, Hifiasm solo	1277	231	1460679231		F	Least concern		DToL		Mark Blaxter <mb35@sanger.ac.uk>	Andy D Nunn <a.d.nunn@hull.ac.uk>	Wellcome Trust	No PMID https://wellcomeopenresearch.org/articles/9-409
f14	Fishes	Ray-finned fishes	Actinopterygii (Ray-finned Fishes)	Cypriniformes	Gobionidae	Carps/Minnows/Loaches	175			Cyprinella lutrensis	red shiner	28791		fCypLut1	fCypLut1.hap1	GCA_054825075.1		GCA_054825075.1	No	fCypLut1.hap2	GCA_054825065.1			CM139729.1			HiFi, Hifiasm Hi-C phasing	1290	455	926968418		F	Least concern		VGP			Erich Jarvis <ejarvis@rockefeller.edu>
f14	Fishes	Ray-finned fishes	Actinopterygii (Ray-finned Fishes)	Cypriniformes	Gobionidae	Carps/Minnows/Loaches	175			Cyprinella venusta	blacktail shiner	28792		fCypVen1	fCypVen1.hap1	GCA_038024135.1	GCA_038024135.1-GB_2025_09_15	GCA_038024135.1-GB_2025_09_15	No	fCypVen1.hap2	GCA_038021265.1			CM075913.1			HiFi, Hifiasm Hi-C phasing	1133	413	928717837		M	Least concern		VGP		Ricardo Betancur <ricardo.betancur@ou.edu>	Erich Jarvis <ejarvis@rockefeller.edu>	Sam Noble Museum
f14	Fishes	Ray-finned fishes	Actinopterygii (Ray-finned Fishes)	Cypriniformes	Gobionidae	Carps/Minnows/Loaches	175			Rhinogobio nasutus	Rhinogobio nasutus	2590489		fRhiNas1	fRhiNas1.pri	GCA_048301585.1		GCA_048301585.1	No								T2T HiFi, ONT, HiFiasm	72	70	953377980		UN	Not EValuated		Individual		Tai Wang <aqhongqi@qq.com>		Major Science and Technology Project of Gansu Province	PMID: 40113806
f15	Fishes	Ray-finned fishes	Actinopterygii (Ray-finned Fishes)	Gymnotiformes	Gymnotidae	South American Knifefish	150	225	1	Electrophorus electricus	electric eel	8005	5	fEleEle2	fEleEle2.pri	GCA_041902795.1	GCF_041902795.1	GCF_041902795.1	No	fEleEle1.pri	GCA_013358815.1	fEleEle1.alt	GCA_013347915.1			SRX18249327;SRX18249328;SRX8257432;SRX8275151;SRX8275152;SRX8275153;SRX8275154;SRX8275155;SRX8281320;SRX8281440	HiFi, ONT, HiFiasm and NextDenovo	509	460	833427914		UN	Least concern		Individual	VGP	Yongxin Li <yxli28science@sina.com>	Gene Myers <gene@mpi-cbg.de>	National Natural Science Foundation of China, Max Plank Society	PMID: 40167991
f16	Fishes	Ray-finned fishes	Actinopterygii (Ray-finned Fishes)	Characiformes	Serrasalmidae	Piranhas/Tetras/Cavefish	150	2000	6	Pygocentrus nattereri	red-bellied piranha	42514	4	fPygNat1	fPygNat1.pri	GCA_015220715.1	GCF_015220715.1	GCF_015220715.1	No			fPygNat1.alt	GCA_015220065.1			SRX18249325;SRX18249326;SRX5937601;SRX5937602;SRX5937603;SRX5937604;SRX5937605;SRX5937606;SRX5937607;SRX5937608	CLR I, FALCON unzip	358	55	1222050449		M	Not Evaluated		VGP		Gene Myers <gene@mpi-cbg.de>	Erich Jarvis <ejarvis@rockefeller.edu>	Max Plank Society
f16	Fishes	Ray-finned fishes	Actinopterygii (Ray-finned Fishes)	Characiformes	Erythrinidae	Piranhas/Tetras/Cavefish	150			Hoplias malabaricus	trahira	27720		fHopMal1	fHopMal1.hap1	GCA_029633855.2	GCF_029633855.1	GCA_029633855.2	Has X1, X2, and Y	fHopMal1.hap2	GCA_029633875.2			MN583178.1			HiFi, Hifiasm Hi-C phasing	1586	597	1186354877		M	Least concern		VGP		Ricardo Utsunomia <ricardo.utsunomia@unesp.br>	Erich Jarvis <ejarvis@rockefeller.edu>	Foundation for Research Support of the State of Rio de Janeiro
f16	Fishes	Ray-finned fishes	Actinopterygii (Ray-finned Fishes)	Characiformes	Bryconidae	Piranhas/Tetras/Cavefish	150			Salminus brasiliensis	golden dorado	930266		fSalBra1	fSalBra1.hap2	GCA_030463535.1	GCF_030463535.1	GCF_030463535.1	No	fSalBra1.hap1	GCA_030448965.1			CM059865.1	PRJNA1132730		HiFi, Hifiasm Hi-C phasing	830	104	1066501646		M	Not Evaluated		VGP		Lisa Komoroske <lkomoroske@umass.edu>	Erich Jarvis <ejarvis@rockefeller.edu>	International Game Fish Association
f16	Fishes	Ray-finned fishes	Actinopterygii (Ray-finned Fishes)	Characiformes	Prochilodontidae	Piranhas/Tetras/Cavefish	150			Prochilodus lineatus	streaked prochilod	27695		fProLin1	fProLin1.hap1	GCA_054851125.1		GCA_054851125.1	No	fProLin1.hap2	GCA_054851135.1			CM141665.1			HiFi, Hifiasm Hi-C phasing	1819	811	1448379579		M	Least concern		VGP		Ricardo Utsunomia <ricardo.utsunomia@unesp.br>	Erich Jarvis <ejarvis@rockefeller.edu>	Sao Paulo Research Foundation
f16	Fishes	Ray-finned fishes	Actinopterygii (Ray-finned Fishes)	Characiformes	Acestrorhamphidae	Piranhas/Tetras/Cavefish	150			Astyanax mexicanus	Mexican tetra	7994		fAstMex1	fAstMex1.pri	GCA_023375975.1	GCF_023375975.1	GCF_023375975.1	No								HiFi, Hifiasm solo	123	109	1373169186		F	Least concern		Individual		Wes Warren <warrenwc@missouri.edu>	Nicolas Rohner <nro@stowers.org>
f17	Fishes	Ray-finned fishes	Actinopterygii (Ray-finned Fishes)	Siluriformes	Siluridae	Catfish	150	3039	5	Silurus aristotelis	Aristotle's catfish	933932	4	fSilAri3	fSilAri3.pri	GCA_946808225.1		GCA_946808225.1	No			fSilAri1.alt	GCA_946807865.1	OX327782.1		ERX10349529	HiFi, Hifiasm solo	1036	241	800118513		M	Not Evaluated		ERGA		Iliana Bista <ib8@sanger.ac.uk>	Ioannis Leonardos <ileonard@uoi.gr>	Wellcome Trust
f17	Fishes	Ray-finned fishes	Actinopterygii (Ray-finned Fishes)	Siluriformes	Ariidae	Catfish	150			Pangasianodon hypophthalmus	striped catfish	310915		fPanHyp1	fPanHyp1.pri	GCA_027358585.1	GCF_027358585.1	GCF_027358585.1	No			fPanHyp1.alt	GCA_027382375.1			SRX18280347;SRX18280348;SRX18280349;SRX18280350;SRX18280351;SRX18280352;SRX18280353;SRX18280354;SRX18280355;SRX18280356	HiFi, Hifiasm solo	294	58	764974446		UN	Endangered		VGP		Axel Meyer <axel.meyer@uni-konstanz.de>	Gene Myers <gene@mpi-cbg.de>	Max Plank Society
f17	Fishes	Ray-finned fishes	Actinopterygii (Ray-finned Fishes)	Siluriformes	Ariidae	Catfish	150			Neoarius graeffei	blue salmon catfish	443677		fNeoGra1	fNeoGra1.pri	GCA_027579695.1	GCF_027579695.1	GCF_027579695.1	No			fNeoGra1.alt	GCA_027579805.1	MT asm failed		SRX22284541;SRX22284542;SRX22284544	HiFi, Hifiasm solo	372	38	2341916362		UN	Least concern		VGP		Ricardo Betancur <ricardo.betancur@ou.edu>	Erich Jarvis <ejarvis@rockefeller.edu>	Iridian Genomes, NSF, NIH	PMID: 39567489
f17	Fishes	Ray-finned fishes	Actinopterygii (Ray-finned Fishes)	Siluriformes	Trichomycteridae	Catfish	150			Trichomycterus rosablanca	Rosablanca cavefish	2290929		fTriRos1	fTriRos1.hap1	GCA_030014385.1	GCF_030014385.1	GCF_030014385.1	No	fTriRos1.hap2	GCA_030015355.1					SRX22284539;SRX22284540;SRX22284547;SRX22284548	HiFi, Hifiasm Hi-C phasing	547	349	1045025885		M	Vulnerable		Individual	VGP	Carlos Daniel Cadena Ordoñez <ccadena@uniandes.edu.co>	Erich Jarvis <ejarvis@rockefeller.edu>	Facultad de Ciencias at Universidad de los Andes	PMID: 38513109
f17	Fishes	Ray-finned fishes	Actinopterygii (Ray-finned Fishes)	Siluriformes	Clariidae	Catfish	150			Clarias gariepinus	North African catfish	13013		fClaGar1	fClaGar1.hap1	GCA_024256435.1	GCA_024256435.1-GB_2025_09_17	GCA_024256435.1-GB_2025_09_17	No	fClaGar1.hap2, CGAR_prim_01v2 (fClaGar2.pri)	GCA_024256465.1, GCF_024256425.1						HiFi, Hifiasm Hi-C phasing	142	119	972641408		M	Least concern		Individual		Tom Goldammer <tom.goldammer@uni-rostock.de>	Julien Nguinkal <julien.nguinkal@bnitm.de>	European Maritime and Fisheries Fund	PMID: 39375414
f18	Fishes	Ray-finned fishes	Actinopterygii (Ray-finned Fishes)	Lepidogalaxiiformes	Lepidogalaxiidae	Salamanderfish	230	1	1	Lepidogalaxias salamandroides	salamanderfish	89578	2													SRX3153919							Near Threatened		VGP		Erich Jarvis <ejarvis@rockefeller.edu>	Thomas Near <thomas.near@yale.edu>
f19	Fishes	Ray-finned fishes	Actinopterygii (Ray-finned Fishes)	Argentiniformes	Argentinidae	Smelts/Slickheads	160	228	2	Argentina silus	greater argentine	446415	4	fArgSil1	fArgSil1.pri	GCA_951799395.1		GCA_951799395.1	Has X and Y			fArgSil1.alt	GCA_951799415.1	OX637390.1		ERX10349570	HiFi, Hifiasm solo	2776	1024	670765936		M	Not Evaluated		ERGA		Mark Blaxter <mb35@sanger.ac.uk>	Helga Bára Mohr Vang	Wellcome Trust	No PMID https://wellcomeopenresearch.org/articles/10-131; PMID: 40574744
f19	Fishes	Ray-finned fishes	Actinopterygii (Ray-finned Fishes)	Argentiniformes	Microstomatidae	Smelts/Slickheads	160			Nansenia antarctica	pencil smelt	443705		fNanAnt1	fNanAnt1.pri	GCA_963989245.1		GCA_963989245.1	No			fNanAnt1.alt	GCA_963989255.1	OZ022359.1		ERX11080414	HiFi, Hifiasm solo	4476	1177	1085794659		UN	Not Evaluated		DToL		Iliana Bista <ib8@sanger.ac.uk>	Mark Blaxter <mb35@sanger.ac.uk>	Wellcome Trust
f20	Fishes	Ray-finned fishes	Actinopterygii (Ray-finned Fishes)	Galaxiiformes	Galaxiidae	Galaxiids	150	50	1	Aplochiton taeniatus	peladilla	946358	4	fAplTae1	fAplTae1.pri	GCA_017639675.1	GCA_017639675.1-GB_2025_12_05	GCA_017639675.1-GB_2025_12_05	No			fAplTae1.alt	GCA_017639685.1				CLR, FALCON unzip	1199	41	461946147		UN	Not Evaluated		VGP		Gene Myers <gene@mpi-cbg.de>	Richard Durbin <rd@sanger.ac.uk>	Max Planck Society
f21	Fishes	Ray-finned fishes	Actinopterygii (Ray-finned Fishes)	Esociformes	Esocidae	Mudminnows/Pikes	90	10	1	Esox lucius	Northern pike	8010	4	fEsoLuc1	fEsoLuc1.pri	GCA_011004845.1	GCF_011004845.1	GCF_011004845.1	No			fEsoLuc1.alt	GCA_011004835.1	AP004103.1		ERX4030607;ERX4030608;ERX4030609;ERX4030610;SRX5060682;SRX5060683;SRX667246;SRX667247;SRX667248;SRX667249	CLR II, FALCON unzip	165	53	918748614		UN	Least concern		VGP		Gene Myers <gene@mpi-cbg.de>	Erich Jarvis <ejarvis@rockefeller.edu>	Max Planck Society
f22	Fishes	Ray-finned fishes	Actinopterygii (Ray-finned Fishes)	Salmoniformes	Salmonidae	Salmon/Trout/Chars/Whitefish/Graylings	90	221	3	Salmo trutta	brown trout	8032	4	fSalTru1	fSalTru1.2.pri	GCA_901001165.2	GCF_901001165.2	GCF_901001165.2	No					OD909581.1		ERX9909275;SRX18249304;SRX18249305;SRX9238916;SRX9239836;SRX9239946;SRX9239955;SRX9241836;SRX9241931;SRX9241956	CLR II, FALCON unzip	5378	1441	2371880186		F	Least concern		Sanger 25G		Richard Durbin <rd@sanger.ac.uk>	Sigbjørn Lien <sigbjorn.lien@nmbu.no>	Wellcome Trust	PMID: 34632087
f22	Fishes	Ray-finned fishes	Actinopterygii (Ray-finned Fishes)	Salmoniformes	Salmonidae	Salmon/Trout/Chars/Whitefish/Graylings	90			Salvelinus alpinus	Arctic char	8036		fSalAlp3	fSalAlp3.hap1	GCA_054100595.1	GCA_054100595.1-GB_2026_01_14	GCA_054100595.1-GB_2026_01_14	No	fSalAlp3.hap2, fSalAlp2.pri	GCA_054100575.1, GCA_036784965.1			CM134157.1		SRX13813498;SRX13813499;SRX13813500;SRX13813501;SRX13813502;SRX13813503;SRX13813504;SRX13813505;SRX13813506;SRX21313528	HiFi, Hifiasm Hi-C phasing	5883	1442	2264650164		M	Least concern		VGP		Steven Duffy <Steven.Duffy@dfo-mpo.gc.ca>	Erich Jarvis <ejarvis@rockefeller.edu>
f22	Fishes	Ray-finned fishes	Actinopterygii (Ray-finned Fishes)	Salmoniformes	Salmonidae	Salmon/Trout/Chars/Whitefish/Graylings	90			Coregonus lavaretus	common whitefish	59291		fCorLav1	fCorLav1.hap1	GCA_964263955.1		GCA_964263955.1	No	fCorLav1.hap2	GCA_964263835.1						HiFi, Hifiasm Hi-C phasing	17144	11149	2842845857		M	Vulnerable		DToL		Mark Blaxter <mb35@sanger.ac.uk>	Peter Koene <Peter.Koene@glasgow.ac.uk>	Wellcome Trust
f23	Fishes	Ray-finned fishes	Actinopterygii (Ray-finned Fishes)	Osmeriformes	Osmeridae	Freshwater smelts/Noodlefish	140	43	4	Osmerus mordax	rainbow smelt	8014	4	fOsmMor3	fOsmMor3.pri	GCA_038355195.1		GCA_038355195.1	No			fOsmMor3.alt	GCA_038355625.1			SRX5771941	HiFi, Hifiasm solo	2272	365	497673479		M	Least concern		VGP		Ian Bradbury <Ian.Bradbury@dfo-mpo.gc.ca>	Erich Jarvis <ejarvis@rockefeller.edu>	Fisheries and Ocean Canada
f23	Fishes	Ray-finned fishes	Actinopterygii (Ray-finned Fishes)	Osmeriformes	Osmeridae	Freshwater smelts/Noodlefish	140			Osmerus eperlanus	European smelt	29151		fOsmEpe2	fOsmEpe2.pri	GCA_963692335.1	GCF_963692335.1	GCF_963692335.1	No			fOsmEpe2.alt	GCA_963692645.1	OY830042.1		ERX11080402	HiFi, Hifiasm solo	3470	1008	508737883		UN	Least concern		DToL		Mark Blaxter <mb35@sanger.ac.uk>	Chris Fletcher	Wellcome Trust	PMID: 40183113
f23	Fishes	Ray-finned fishes	Actinopterygii (Ray-finned Fishes)	Osmeriformes	Osmeridae	Freshwater smelts/Noodlefish	140			Spirinchus thaleichthys	longfin smelt	260508		fSpiTha2	fSpiTha2.pri	GCA_052324805.2		GCA_052324805.2	No	fSpiTha1.hap1, fSpiTha1.hap2	GCA_057657765.1, GCA_057657725.1					SRX1363249;SRX1363250;SRX1363251;SRX1363252;SRX1363253;SRX1363254;SRX1363255;SRX1363256;SRX1363257;SRX1363258	HiFi, Hifiasm solo	2094	601	591435008		UN	Not Evaluated		VGP		Blair,S.R.K., Li,J., Nguyen,O., Marimuthu,M. and Finger,A.J.	Shannon Joslin UC Davis
f24	Fishes	Ray-finned fishes	Actinopterygii (Ray-finned Fishes)	Stomiatiformes/Stomiiformes	Stomiidae	Dragonfishes	140	410	2	Borostomias antarcticus	large-eye snaggletooth	473354	4	fBorAnt1	fBorAnt1.pri	GCA_949987555.1		GCA_949987555.1	No			fBorAnt1.alt	GCA_949987545.1	OX465241.1		ERX10375716	HiFi, Hifiasm solo	4009	1378	909249001		UN	Least concern		DToL		Iliana Bista <ib8@sanger.ac.uk>	Richard Durbin <rd@sanger.ac.uk>	Wellcome Trust
f25	Fishes	Ray-finned fishes	Actinopterygii (Ray-finned Fishes)	Ateleopodiformes	Ateleopodidae	Jellynose/Tadpole fishes	190	12	1	Ateleopus japonicus	Pacific jellynose fish	143306	2																				Least concern
f26	Fishes	Ray-finned fishes	Actinopterygii (Ray-finned Fishes)	Aulopiformes	Paralepididae	Lizardfishes	180	230	3	Notolepis coatsi	Antarctic jonasfish	948063	4	fNotCoa1	fNotCoa1.pri	GCA_963971535.1		GCA_963971535.1	No			fNotCoa1.alt	GCA_963971485.1	OZ020603.1			HiFi, Hifiasm solo	21096	5983	3427809033		UN	Least concern		DToL		Iliana Bista <ib8@sanger.ac.uk>	Mark Blaxter <mb35@sanger.ac.uk>	Wellcome Trust
f26	Fishes	Ray-finned fishes	Actinopterygii (Ray-finned Fishes)	Aulopiformes	Scopelarchidae	Lizardfishes	180			Bathysaurus mollis	bathysaur	1126214		fBatMol1	fBatMol1.pri	GCA_965279225.1			No			fBatMol1.alt	GCA_965279235.1	OZ257237.1			HiFi, Hifiasm solo	5733	1095	1065771102		UN	Least concern		DToL		Mark Blaxter <mb35@sanger.ac.uk>	Chris Fletcher	Wellcome Trust	PMID: 41287795
f27	Fishes	Ray-finned fishes	Actinopterygii (Ray-finned Fishes)	Myctophiformes	Myctophidae	Lanternfishes/Blackchins	175	252	9	Electrona antarctica	Antarctic lanternfish	206093	4	fEleAnt2	fEleAnt2.pri	GCA_951216825.1		GCA_951216825.1	No			fEleAnt2.alt	GCA_951214905.1	OX578270.1		ERX10476023	HiFi, Hifiasm solo	5080	1901	1427445741		F	Not Evaluated		DToL		Iliana Bista <ib8@sanger.ac.uk>	Mark Blaxter <mb35@sanger.ac.uk>	Wellcome Trust	PMID: 40070982
f27	Fishes	Ray-finned fishes	Actinopterygii (Ray-finned Fishes)	Myctophiformes	Myctophidae	Lanternfishes/Blackchins	175			Protomyctophum parallelum	parallel lanternfish	1091426		fProPar1	fProPar1.hap1	GCA_964188405.1		GCA_964188405.1	No	fProPar1.hap1	GCA_964188415.1			OZ077166.1			HiFi, Hifiasm Hi-C phasing	2753	24	1235328005		UN	Least concern		DToL		Iliana Bista <ib8@sanger.ac.uk>	Mark Blaxter <mb35@sanger.ac.uk>	Wellcome Trust
f27	Fishes	Ray-finned fishes	Actinopterygii (Ray-finned Fishes)	Myctophiformes	Myctophidae	Lanternfishes/Blackchins	175			Gymnoscopelus braueri	Brauer's lanternfish	948025		fGymBra2	fGymBra2.pri	GCA_963280865.1		GCA_963280865.1	No			fGymBra2.alt	GCA_963281105.1	OY725532.1			HiFi, Hifiasm solo	3380	676	1367984568		UN	Least concern		DToL		Iliana Bista <ib8@sanger.ac.uk>	Mark Blaxter <mb35@sanger.ac.uk>	Wellcome Trust
f27	Fishes	Ray-finned fishes	Actinopterygii (Ray-finned Fishes)	Myctophiformes	Myctophidae	Lanternfishes/Blackchins	175			Gymnoscopelus microlampas	minispotted lanternfish	1090481		fGymMic1	fGymMic1.pri	GCA_963454915.1		GCA_963454915.1	No			fGymMic1.alt	GCA_963454925.1	OY732727.1			HiFi, Hifiasm solo	1772	374	1318656016		UN	Least concern		DToL		Iliana Bista <ib8@sanger.ac.uk>	Mark Blaxter <mb35@sanger.ac.uk>	Wellcome Trust
f27	Fishes	Ray-finned fishes	Actinopterygii (Ray-finned Fishes)	Myctophiformes	Myctophidae	Lanternfishes/Blackchins	175			Nannobrachium achirus	Lantern fish	473322		fNanAch1	fNanAch1.pri	GCA_963921795.1		GCA_963921795.1	No			fNanAch1.alt	GCA_963921835.1	OY997662.1			HiFi, Hifiasm solo	3070	673	1658848640		UN	Not evaluated		DToL		Iliana Bista <ib8@sanger.ac.uk>	Mark Blaxter <mb35@sanger.ac.uk>	Wellcome Trust
f27	Fishes	Ray-finned fishes	Actinopterygii (Ray-finned Fishes)	Myctophiformes	Myctophidae	Lanternfishes/Blackchins	175			Protomyctophum bolini	Bolin’s lanternfish	443714		fProBol1	fProBol1.pri	GCA_963924005.1		GCA_963924005.1	No			fProBol1.alt	GCA_963923985.1	OZ001290.1			HiFi, Hifiasm solo	2736	951	1148224649		M	Least concern		DToL		Iliana Bista <ib8@sanger.ac.uk>	Mark Blaxter <mb35@sanger.ac.uk>	Wellcome Trust
f28	Fishes	Ray-finned fishes	Actinopterygii (Ray-finned Fishes)	Lampridiformes	Lampridae	Lamprids	155	20	1	Lampris incognitus	smalleye Pacific opah	2546036	4	fLamInc1	fLamInc1.hap2	GCA_029633865.1	GCF_029633865.1	GCF_029633865.1	No	fLamInc1.hap1	GCA_029633845.1			MT asm failed		SRX10299638;SRX10299639;SRX10299640;SRX10299641;SRX10299642;SRX10299643;SRX10299644	HiFi, Hifiasm Hi-C phasing	3659	544	1482357630		M	Least concern		VGP		Lisa Komoroske <lkomoroske@umass.edu>	Erich Jarvis <ejarvis@rockefeller.edu>	HHMI
f29	Fishes	Ray-finned fishes	Actinopterygii (Ray-finned Fishes)	Percopsiformes	Amblyopsidae	Cavefishes/Trout-perches	190	10	1	Amblyopsis spelaea	Northern cavefish	1195602	4	fAmbSpe1	fAmpSpe.hap1	GCA_046255685.1	GCA_046255685.1-GB_2026_01_31	GCA_046255685.1-GB_2026_01_31	No	fAmpSpe.hap2	GCA_046255725.1						HiFi, Hifiasm Hi-C phasing	1357	891	817440146		F	Critically Endangered		VGP		Erich Jarvis <ejarvis@rockefeller.edu>	Jeramiah Smith <jeramiahsmith@gmail.com>	Colossal
f30	Fishes	Ray-finned fishes	Actinopterygii (Ray-finned Fishes)	Zeiformes	Zeidae	Dories/Zeus fishes	120	33	1	Zeus faber	John dory	64108	4	fZeuFab8	fZeuFab8.pri	GCA_960531495.1		GCA_960531495.1	No			fZeuFab8.alt	GCA_960530785.1	OY482867.1		ERX11043125	HiFi, Hifiasm solo	1078	191	804731948		UN	Least concern		DToL		Mark Blaxter <mb35@sanger.ac.uk>	Patrick Adkins	Wellcome Trust	PMID: 38881949
f31	Fishes	Ray-finned fishes	Actinopterygii (Ray-finned Fishes)	Stylephoriformes	Stylephoridae	Tube eye	80	1	1	Stylephorus chordatus	tube-eye	409996	4	fStyCho2	fStyCho2.hap1	GCA_056824485.1		GCA_056824485.1	No	fStyCho2.hap2	GCA_056824565.1					SRX5058417	HiFi, Hifiasm Hi-C phasing	5955	3168	1171124545		M	Least concern		VGP		Erich Jarvis <ejarvis@rockefeller.edu>	Thomas Near <thomas.near@yale.edu>	HHMI
f32	Fishes	Ray-finned fishes	Actinopterygii (Ray-finned Fishes)	Gadiformes	Gadidae	Cods	80	555	7	Gadus morhua	Atlantic cod	8049	4	fGadMor3	fGadMor3.pri	GCA_902167405.1	GCF_902167405.1	GCF_902167405.1	No			fGadMor3.pri	GCA_902167395.1	X99772.1		ERX10679043;ERX10679044;ERX10679045;ERX10679046;ERX10679047;ERX10679048;ERX10679049;ERX10679050;ERX10679051;ERX10679052	CLR I, FALCON unzip	1442	227	669966409		UN	Vulnerable		VGP		Ole K. Tørresen (o.k.torresen@ibv.uio.no)	Sissel Jentoft <sissel.jentoft@ibv.uio.no>	Wellcome Trust, Research Council of Norway	PMID: 39224768
f32	Fishes	Ray-finned fishes	Actinopterygii (Ray-finned Fishes)	Gadiformes	Gadidae	Cods	80			Pollachius pollachius	European pollock	185739		fPolPol2.1	fPolPol2.pri	GCA_949987615.1		GCA_949987615.1	No			fPolPol2.alt	GCA_949987605.1	OX465144.1		ERX11235628	HiFi, Hifiasm solo	2426	616	606767444		UN	Least concern		DToL		Mark Blaxter <mb35@sanger.ac.uk>	Patrick Adkins	Wellcome Trust	No PMID https://wellcomeopenresearch.org/articles/9-476
f32	Fishes	Ray-finned fishes	Actinopterygii (Ray-finned Fishes)	Gadiformes	Gadidae	Cods	80			Micromesistius poutassou	blue whiting	81636		fMicPou1	fMicPou1.pri	GCA_964030765.1		GCA_964030765.1	No			fMicPou1.alt	GCA_964030755.1	OZ034961.1		SRX6578882	HiFi, Hifiasm solo	6887	3832	520636573		F	Not Evaluated		DToL		Mark Blaxter <mb35@sanger.ac.uk>	Florian Berg <lorian.berg@hi.no>	Wellcome Trust
f32	Fishes	Ray-finned fishes	Actinopterygii (Ray-finned Fishes)	Gadiformes	Gadidae	Cods	80			Trisopterus luscus	pouting	27722		fTriLus1	fTriLus1.hap1	GCA_976225255.1		GCA_976225255.1	No	fTriLus1.hap2	GCA_976225395.1						HiFi, Hifiasm Hi-C phasing	5197	2152	548550804		UN	Least concern		DToL		Mark Blaxter <mb35@sanger.ac.uk>	Kathrin Vossen
f32	Fishes	Ray-finned fishes	Actinopterygii-Ray-finned fishes	Gadiformes	Melanonidae	Cods	80			Melanonus zugmayeri	arrowtail	181410		fMelZug1	fMelZug2.hap1	GCA_057876845.1		GCA_057876845.1	No	fMelZug2.hap2	GCA_057877015.1						HiFi, Hifiasm Hi-C phasing	2925	1559	742016821		M	Least concern		VGP		Erich Jarvis <ejarvis@rockefeller.edu>	Thomas Near <thomas.near@yale.edu>	Colossal, HHMI
f32	Fishes	Ray-finned fishes	Actinopterygii-Ray-finned fishes	Gadiformes	Phycidae	Cods	80			Phycis phycis	forkbeard	349666		fPhyPhy1	fPhyPhy1.pri	GCA_978484525.1		GCA_978484525.1	No					OZ408611.1			HiFi, Hifiasm solo	43	33	565340295		UN	Least concern		ATLASea		Jean-Marc AURY<jmaury@genoscope.cns.fr>		French Exclusive Economic Zone (EEZ)
f33	Fishes	Ray-finned fishes	Actinopterygii (Ray-finned Fishes)	Polymixiiformes	Polymixiidae	Beardfishes	155	10	3	Polymixia lowei	beardfish	143326	4	fPolLow2	fPolLow2.hap1	GCA_047511565.1	GCA_047511565.1-GB_2025_09_23	GCA_047511565.1-GB_2025_09_23	No	fPolLow2.hap2	GCA_047511595.1			CM105255.1			HiFi, Hifiasm Hi-C phasing	1078	326	675327065		M	Not Evaluated		VGP		Erich Jarvis <ejarvis@rockefeller.edu>	Thomas Near <thomas.near@yale.edu>	HHMI
f33	Fishes	Ray-finned fishes	Actinopterygii (Ray-finned Fishes)	Polymixiiformes	Polymixiidae	Beardfishes	155			Polymixia cf. hollisterae	Bermuda beardfish	3239838		fPolHol1	fPolHol1.hap1	GCA_048537225.1		GCA_048537225.1	No	fPolHol1.hap2	GCA_048537235.1						HiFi, Hifiasm Hi-C phasing	1327	846	722757191		US	Not Evaluated		Minderoo OceanOmics		Emma de Jong <emma.dejong@uwa.edu.au>	Shannon Corrigan <scorrigan@minderoo.org>	Minderoo
f34	Fishes	Ray-finned fishes	Actinopterygii (Ray-finned Fishes)	Beryciformes	Melamphaidae	Beryciforms	130	104	2	Poromitra crassiceps	crested bigscale	88708	4	fPorCra3	fPorCra3.hap1	GCA_964638095.1		GCA_964638095.1	No	fPorCra3.hap2	GCA_964638665.1			OZ209242.1			HiFi, Hifiasm Hi-C phasing	5762	2787	1629984087		UN	Least concern		DToL		Iliana Bista <ib8@sanger.ac.uk>	Mark Blaxter <mb35@sanger.ac.uk>	Wellcome Trust
f34	Fishes	Ray-finned fishes	Actinopterygii (Ray-finned Fishes)	Beryciformes	Berycidae	Beryciforms	130			Centroberyx gerrardi	bight redfish	166262		fCenGer3	fCenGer3.hap1	GCA_048128805.1	GCF_048128805.1	GCF_048128805.1	No	fCenGer3.hap2	GCA_048129085.1						HiFi, Hifiasm Hi-C phasing	978	279	779177424		UN	Not evaluated		Minderoo OceanOmics		Emma de Jong <emma.dejong@uwa.edu.au>	Shannon Corrigan <scorrigan@minderoo.org>	Minderoo
f35	Fishes	Ray-finned fishes	Actinopterygii (Ray-finned Fishes)	Holocentriformes	Holocentridae	Squirrelfish/Soldierfish	130	40	3	Myripristis murdjan	pinecone soldierfish	586833	4	fMyrMur1	fMyrMur1.pri	GCA_902150065.1	GCF_902150065.1	GCF_902150065.1	No			fMyrMur1.alt	GCA_902148815.1			ERX3161570;SRX9440507	CLR I, FALCON unzip	340	87	835254674		UN	Least concern		VGP		Richard Durbin <rd@sanger.ac.uk>	Byrappa Venkatesh <mcbbv@imcb.a-star.edu.sg>	Wellcome Sanger Institute
f35	Fishes	Ray-finned fishes	Actinopterygii (Ray-finned Fishes)	Holocentriformes	Holocentridae	Squirrelfish/Soldierfish	130			Myripristis jacobus	blackbar soldierfish	371672		fMyrJac1	fMyrJac1.pri	GCA_977872305.1		GCA_977872305.1	No					OZ374861.1			ONT ?, Hifiasm solo	136	62	793048247		UN	Least concern		ATLASea	Genoscope	Jean-Marc AURY<jmaury@genoscope.cns.fr>		French Exclusive Economic Zone (EEZ)
f35	Fishes	Ray-finned fishes	Actinopterygii (Ray-finned Fishes)	Holocentriformes	Holocentridae	Squirrelfish/Soldierfish	130	40		Holocentrus rufus	longspine squirrelfish	722565		fHolRuf1	fHolRuf1.pri	GCA_978836905.1		GCA_978836905.1	No					OZ409039.1			HiFi, Hifiasm solo	57	43	727563597		UN	Least concern		ATLASea	Genoscope	Jean-Marc AURY<jmaury@genoscope.cns.fr>		French Exclusive Economic Zone (EEZ)
f36	Fishes	Ray-finned fishes	Actinopterygii (Ray-finned Fishes)	Ophidiiformes	Ophidiidae	Cusk-eels	140	423	1	Bassozetus sp. 2 HX-2024	deep-sea cusk-eel 2	3239379	4	fBasShx1	fBasShx1.pri	GCA_048564805.1		GCA_048564805.1	No								CLR I, SoapDenovo 2.2	447	143	680788385		UN	Not Evaluated		Individual	Deep-sea fishes	Shunping He <clad@ihb.ac.cn>	Kun Wang <wangkun@nwpu.edu.cn>	National Natural Science Foundation of China	PMID: 40054449
f37	Fishes	Ray-finned fishes	Actinopterygii (Ray-finned Fishes)	Batrachoidiformes	Batrachoididae	Toadfish	135	80	1	Thalassophryne amazonica	prehistoric monster fish	390379	4	fThaAma1	fThaAma1.pri	GCA_902500255.1	GCF_902500255.1	GCF_902500255.1	No			fThaAma1.alt	GCA_902500245.1			ERX3862565;SRX18249306;SRX18249307	CLR I, FALCON unzip	3013	464	2446592878		UN	Not Evaluated		VGP		Richard Durbin <rd@sanger.ac.uk>	Ralf Britz <ralf.britz@senckenberg.de>	Thalassophryne amazonica
f38	Fishes	Ray-finned fishes	Actinopterygii (Ray-finned Fishes)	Gobiiformes	Gobiidae	Gobies	130	2211	9	Periophthalmus magnuspinnatus	Korean giant-fin mudskipper	409849	4	fPerMag1	fPerMag1.2.pri	GCA_009829125.3	GCF_009829125.3	GCF_009829125.3	No			fPerMag1.2.alt	GCA_009829135.1		PRJNA516733	SRX16871009;SRX8147369;SRX8147370;SRX8147371;SRX8147372;SRX8147373	CLR I, FALCON unzip	822	124	752621858		F	Least concern		VGP		Chul Lee <swear0712@gmail.com>	Erich Jarvis <ejarvis@rockefeller.edu>	Korean Ministry of Ocean and Fisheries, HHMI
f38	Fishes	Ray-finned fishes	Actinopterygii (Ray-finned Fishes)	Gobiiformes	Gobiidae	Gobies	130			Gobius niger	black goby	85417		fGobNig1	fGobNig1.pri	GCA_951799975.1		GCA_951799975.1	No			fGobNig1.alt	GCA_951799965.1	OX637619.1			HiFi, Hifiasm solo	934	298	870572126		UN	Least concern		DToL		Mark Blaxter <mb35@sanger.ac.uk>	Rachel Brittain <rachbrittain@yahoo.co.uk>	Wellcome Trust	No PMID https://wellcomeopenresearch.org/articles/9-153
f38	Fishes	Ray-finned fishes	Actinopterygii (Ray-finned Fishes)	Gobiiformes	Gobiidae	Gobies	130			Gobius paganellus	rock goby	85418		fGobPag2	fGobPag2.pri	GCA_965278345.1		GCA_965278345.1	No					OZ256585.1			HiFi, Hifiasm solo	198	122	831859111		UN	Least concern		ATLASea	Genoscope	Jean-Marc AURY<jmaury@genoscope.cns.fr>		French Exclusive Economic Zone (EEZ)
f38	Fishes	Ray-finned fishes	Actinopterygii (Ray-finned Fishes)	Gobiiformes	Gobiidae	Gobies	130			Gobius cobitis	giant goby	77594		fGobCob1	fGobCob1.pri	GCA_977064505.1		GCA_977064505.1	No					OZ369142.1			HiFi, Hifiasm solo	358	227	859816075		UN	Least concern		ATLASea	Genoscope	Jean-Marc AURY<jmaury@genoscope.cns.fr>		French Exclusive Economic Zone (EEZ)
f38	Fishes	Ray-finned fishes	Actinopterygii (Ray-finned Fishes)	Gobiiformes	Gobiidae	Gobies	130			Coryphopterus venezuelae	sand-canyon goby	658148		fCorVen1	fCorVen1.pri	GCA_977063065.1		GCA_977063065.1	No					OZ368183.1			HiFi, Hifiasm solo	187	94	1143939970		UN	Vulnerable		ATLASea	Genoscope	Jean-Marc AURY<jmaury@genoscope.cns.fr>		French Exclusive Economic Zone (EEZ)
f38	Fishes	Ray-finned fishes	Actinopterygii (Ray-finned Fishes)	Gobiiformes	Gobiidae	Gobies	130			Thorogobius ephippiatus	leopard-spotted goby	1365585		fThoEph1	fThoEph1.pri	GCA_965366085.1		GCA_965366085.1	No					OZ263471.1			HiFi, Hifiasm solo	1236	1050	1018328219		F	Least concern		ATLASea	Genoscope	Jean-Marc AURY<jmaury@genoscope.cns.fr>		French Exclusive Economic Zone (EEZ)
f38	Fishes	Ray-finned fishes	Actinopterygii (Ray-finned Fishes)	Gobiiformes	Gobiidae	Gobies	130			Pomatoschistus minutus	sand goby	13225		fPomMin1	fPomMin1.pri	GCA_965276375.1		GCA_965276375.1	No					OZ255329.1			HiFi, Hifiasm solo	491	105	861159696		UN	Least concern		ATLASea	Genoscope	Jean-Marc AURY<jmaury@genoscope.cns.fr>		French Exclusive Economic Zone (EEZ)
f38	Fishes	Ray-finned fishes	Actinopterygii (Ray-finned Fishes)	Gobiiformes	Gobiidae	Gobies	130			Elacatinus chancei	shortstripe goby	203290		fElaCha1	fElaCha1.pri	GCA_978163275.1		GCA_978163275.1	No					OZ406090.1			HiFi, Hifiasm solo	354	143	944308294		UN	Least concern		ATLASea	Genoscope	Jean-Marc AURY<jmaury@genoscope.cns.fr>		French Exclusive Economic Zone (EEZ)
f38	Fishes	Ray-finned fishes	Actinopterygii (Ray-finned Fishes)	Gobiiformes	Gobiidae	Gobies	130			Corcyrogobius liechtensteini	Liechtenstein's goby	1365678		fCorLie1	fCorLie1.pri	GCA_982529875.1		GCA_982529875.1	No					OZ462617.1			ONT, Hifiasm Hi-C phasing	267	212	999105156		F	Least concern		ATLASea	Genoscope	Jean-Marc AURY<jmaury@genoscope.cns.fr>		French Exclusive Economic Zone (EEZ)
f39	Fishes	Ray-finned fishes	Actinopterygii (Ray-finned Fishes)	Syngnathiformes	Syngnathidae	Pipefishes/Seahorses	100	624	6	Syngnathus acus	greater pipefish	161584	4	fSynAcu1	fSynAcu1.2.pri	GCA_901709675.2	GCF_901709675.1	GCA_901709675.2	No	fSynAcu2.pri	GCA_948146105.1	fSynAcu1.2.alt, fSynAcu2.alt	GCA_901709685.1, GCA_948146095.1	OX411243.1			CLR I, FALCON unzip	130	87	324331233		UN	Least concern		VGP		Richard Durbin <rd@sanger.ac.uk>	Kesella Scott-Somme	Wellcome Trust	PMID: 38868629
f39	Fishes	Ray-finned fishes	Actinopterygii (Ray-finned Fishes)	Syngnathiformes	Syngnathidae	Pipefishes/Seahorses	100			Syngnathus typhle	broad-nosed pipefish	161592		fSynTyp1	fSynTyp1.hap1	GCA_048301445.1	GCA_048301445.1-GB_2025_08_16	GCA_048301445.1-GB_2025_08_16	No	fSynTyp1.hap2	GCA_048301605.1			CM107687.1			HiFi, Hifiasm Hi-C phasing	229	151	368283750		UN	Least concern		Yggdrasil		Tom Gilbert <tgilbert@snm.ku.dk>	Sergei Kilver <sergei.kliver@sund.ku.dk>	Carlsberg Foundation
f39	Fishes	Ray-finned fishes	Actinopterygii (Ray-finned Fishes)	Syngnathiformes	Syngnathidae	Pipefishes/Seahorses	100			Syngnathus rostellatus	Nilsson's pipefish	161589		fSynRos1	fSynRos1.pri	GCA_965643225.1		GCA_965643225.1	No					OZ285788.1			HiFi, Hifiasm solo	150	76	378812902		M	Least concern		ATLASea	Genoscope	Jean-Marc AURY<jmaury@genoscope.cns.fr>		French Exclusive Economic Zone (EEZ)
f39	Fishes	Ray-finned fishes	Actinopterygii (Ray-finned Fishes)	Syngnathiformes	Syngnathidae	Pipefishes/Seahorses	100			Hippocampus hippocampus	short-snouted seahorse	109283		fHipHio1	fHipHio1.pri	GCA_965263715.1		GCA_965263715.1	No					OZ253744.1			HiFi, Hifiasm solo	119	49	452180031		F	Not Evaluated		ATLASea	Genoscope	Jean-Marc AURY<jmaury@genoscope.cns.fr>		French Exclusive Economic Zone (EEZ)
f39	Fishes	Ray-finned fishes	Actinopterygii (Ray-finned Fishes)	Syngnathiformes	Aulostomidae	Pipefishes/Seahorses	100			Aulostomus maculatus	West Atlantic trumpetfish	150449		fAulMac1	fAulMac1.hap1	GCA_048301465.1	GCA_048301465.1-GB_2025_09_23	GCA_048301465.1-GB_2025_09_23	No	fAulMac1.hap2, fAulMac2.pri	GCA_048301475.1, GCA_975147505.1			CM107642.1			HiFi, Hifiasm Hi-C phasing	338	159	662926915		UN	Least concern		Yggdrasil		Tom Gilbert <tgilbert@snm.ku.dk>	Sergei Kilver <sergei.kliver@sund.ku.dk>	Carlsberg Foundation
f39	Fishes	Ray-finned fishes	Actinopterygii (Ray-finned Fishes)	Syngnathiformes	Mullidae	Pipefishes/Seahorses	100			Mullus surmuletus	striped red mullet	87757		fMulSur1	fMulSur1.hap1	GCA_965276695.1		GCA_965276695.1	No	fMulSur1.hap2	GCA_965276725.1			OZ255654.1			HiFi, Hifiasm Hi-C phasing	666	130	569101158		UN	Least concern		DToL		Mark Blaxter <mb35@sanger.ac.uk>		Welcome Trust
f40	Fishes	Ray-finned fishes	Actinopterygii (Ray-finned Fishes)	Scombriformes	Scombridae	Mackerels	100	273	8	Thunnus maccoyii	southern bluefin tuna	8240	4	fThuMac1	fThuMac1.pri	GCA_910596095.1	GCF_910596095.1	GCF_910596095.1	No			fThuMac1.alt	GCA_910596085.1	GU256523.1		SRX1074501;SRX1074502;SRX1074503;SRX1074504;SRX1074505;SRX1074506;SRX1074507;SRX1074508;SRX1074509;SRX2255765	HiFi, Hifiasm solo	153	58	782423979		M	Least concern		DToL		Richard Durbin <rd@sanger.ac.uk>	Pierre Feutry (pierre.feutry@csiro.au)	Wellcome Trust
f40	Fishes	Ray-finned fishes	Actinopterygii (Ray-finned Fishes)	Scombriformes	Scombridae	Mackerels	100			Thunnus thynnus	northern bluefin tuna	8237		fThuThy2	fThuThy2.pri	GCA_963924715.1	GCF_963924715.1	GCF_963924715.1	No			fThuThy2.alt	GCA_963924655.1	OZ004756.1			HiFi, Hifiasm solo	588	120	799063593		UN	Least concern		DToL		Mark Blaxter <mb35@sanger.ac.uk>	Rebekah A. Oomen <rebekah.oomen@unb.ca>	Wellcome Trust	No PMID https://wellcomeopenresearch.org/articles/10-163; PMID: 40556665
f40	Fishes	Ray-finned fishes	Actinopterygii (Ray-finned Fishes)	Scombriformes	Scombridae	Mackerels	100			Thunnus albacares	yellowfin tuna	8236		fThuAlb1	fThuAlb1.pri	GCA_914725855.1	GCF_914725855.1	GCF_914725855.1	No			fThuAlb1.alt	GCA_914744365.1			ERX10349528;SRX13297144;SRX13297145;SRX13297146;SRX13297147;SRX13297148;SRX13297149;SRX13297150;SRX13297151;SRX13297152	HiFi, Hifiasm solo	138	68	792101331		UN	Least concern		DToL		Richard Durbin <rd@sanger.ac.uk>	Pierre Feutry <pierre.feutry@csiro.au>	Wellcome Trust
f40	Fishes	Ray-finned fishes	Actinopterygii (Ray-finned Fishes)	Scombriformes	Scombridae	Mackerels	100			Scomber japonicus	Pacific chub mackerel	13676		fScoJap1	fScoJap1.pri	GCA_027409825.1	GCF_027409825.1	GCF_027409825.1	No			fScoJap1.alt	GCA_027409835.1			SRX4004195;SRX4004196;SRX4004197;SRX4004198;SRX4004199;SRX4004200;SRX4004201;SRX4004202;SRX4004203;SRX4004204	HiFi, Hifiasm solo	1932	360	828681152		M	Least concern		VGP		Chul Lee <swear0712@gmail.com>	Erich Jarvis <ejarvis@rockefeller.edu>	Korea Ministry of Ocean and Fisheries, HHMI	PMID: 38066002
f40	Fishes	Ray-finned fishes	Actinopterygii (Ray-finned Fishes)	Scombriformes	Scombridae	Mackerels	100			Scomber scombrus	Atlantic mackerel	13677		fScoSco1	fScoSco1.pri	GCA_963691925.1	GCF_963691925.1	GCF_963691925.1	No			fScoSco1.alt	GCA_963691945.1	OY829942.1		SRX2255766;SRX6578880	HiFi, Hifiasm solo	2155	666	764157853		UN	Least concern		DToL		Mark Blaxter <mb35@sanger.ac.uk>	Mitchell Brennan	Wellcome Trust	PMID: 39540102
f40	Fishes	Ray-finned fishes	Actinopterygii (Ray-finned Fishes)	Scombriformes	Arripidae	Mackerels	100			Arripis georgiana	Australian herring	3352246		fArrGeo1	fArrGeo1.hap2	GCA_042242135.1	GCA_042242135.1-GB_2025_10_02	GCA_042242135.1-GB_2025_10_02	No	fArrGeo1.hap1	GCA_042242115.1						HiFi, Hifiasm Hi-C phasing	650	552	801586327		UN	Not evaluated		Minderoo OceanOmics		Emma de Jong <emma.dejong@uwa.edu.au>	Shannon Corrigan <scorrigan@minderoo.org>	Minderoo
f41	Fishes	Ray-finned fishes	Actinopterygii (Ray-finned Fishes)	Synbranchiformes	Mastacembelidae	Swamp eels	75	99	1	Mastacembelus armatus	zig-zag eel	205130	4	fMasArm1	fMasArm1.3.pri	GCA_900324485.3	GCF_900324485.3	GCA_900324485.3	No			fMasArm1.3.alt	GCA_900700395.1	OD909578.1		SRX18249323;SRX18249324;SRX8821897;SRX8821898;SRX8821899;SRX8821900;SRX8821901;SRX8821902;SRX8821903;SRX9529820	CLR I, FALCON unzip	358	122	591935101		UN	Least concern		VGP		Richard Durbin <rd@sanger.ac.uk>	Byrappa Venkatesh <mcbbv@imcb.a-star.edu.sg>	Wellcome Trust Sanger Institute	PMID: 33911273
f42	Fishes	Ray-finned fishes	Actinopterygii (Ray-finned Fishes)	Anabantiformes	Anabantidae	Labyrinth fishes	75	242	2	Anabas testudineus	climbing perch	64144	4	fAnaTes1	fAnaTes1.pri	GCA_900324465.3	GCF_900324465.3	GCA_900324465.3	No			fAnaTes1.alt	GCA_900650485.1	OD909575.1		SRX1160246;SRX1160247;SRX1160248;SRX1160249;SRX18249314;SRX18249322;SRX4171938	CLR I, FALCON unzip	316	50	555641398		M	Not evaluated		VGP		Richard Durbin <rd@sanger.ac.uk>	Byrappa Venkatesh <mcbbv@imcb.a-star.edu.sg>	Wellcome Sanger Institute	PMID: 33911273
f42	Fishes	Ray-finned fishes	Actinopterygii (Ray-finned Fishes)	Anabantiformes	Osphronemidae	Labyrinth fishes	75			Betta splendens	Siamese fighting fish	158456		fBetSpl5	fBetSpl5.4.pri	GCA_900634795.4	GCF_900634795.4	GCF_900634795.4	No			fBetSpl5.4.alt	GCA_900651605.2	AB571120.1		SRX15788354;SRX15788355;SRX15788356;SRX15788357;SRX15788358;SRX15788359;SRX15788360;SRX15788361;SRX15788362;SRX15788363	CLR I, FALCON unzip	351	35	426984265		M	Vulnerable		VGP		Richard Durbin <rd@sanger.ac.uk>	Andres Bendesky <a.bendesky@columbia.edu>	Wellcome Sanger Institute, NIH	PMID: 35263139
f43	Fishes	Ray-finned fishes	Actinopterygii (Ray-finned Fishes)	incertae sedis in Carangimorphariae	Toxotidae	Barracudas	60	28	1	Toxotes jaculatrix	banded archerfish	941984	4	fToxJac2	fToxJac2.pri	GCA_017976425.1	GCF_017976425.1	GCF_017976425.1	No			fToxJac2.alt	GCA_017976295.1			ERX3161567;SRX3153359	CLR II, FALCON unzip	194	96	621503431		UN	Least concern		VGP		Gene Myers <gene@mpi-cbg.de>	Erich Jarvis <ejarvis@rockefeller.edu>	Max Plank Society
f44	Fishes	Ray-finned fishes	Actinopterygii (Ray-finned Fishes)	Pleuronectiformes	Pleuronectidae	Flatfishes	60	733	15	Hippoglossus hippoglossus	Atlantic halibut	8267	4	fHipHip1	fHipHip1.pri	GCA_009819705.1	GCF_009819705.1	GCF_009819705.1	No			fHipHip1.alt	GCA_009819745.1	AM749122.1	PRJNA516733	SRX13445792;SRX13445793;SRX6360700;SRX6360701	CLR I, FALCON unzip	347	57	596792615		M	Endangered		VGP		Tony Einfeldt <tony.einfeldt@gmail.com>	Erich Jarvis <ejarvis@rockefeller.edu>	Canadian Department of Fisheries and Oceans
f44	Fishes	Ray-finned fishes	Actinopterygii (Ray-finned Fishes)	Pleuronectiformes	Pleuronectidae	Flatfishes	60			Pleuronectes platessa	European plaice	8262		fPlePla1	fPlePla1.pri	GCA_947347685.1	GCF_947347685.1	GCF_947347685.1	No			fPlePla1.alt	GCA_947347695.1			ERX10349532;ERX3917231;ERX3917232;ERX3917233;ERX3917234;ERX3917235;ERX3917236;ERX3917237;ERX3917238;ERX3917239	HiFi, HiFiasm solo, Hi-C YaHS	1428	356	687405470		UN	Least concern		DToL		Mark Blaxter <mb35@sanger.ac.uk>	Rachel Brittain <rachbrittain@yahoo.co.uk>	Wellcome Trust	PMID: 38586161
f44	Fishes	Ray-finned fishes	Actinopterygii (Ray-finned Fishes)	Pleuronectiformes	Pleuronectidae	Flatfishes	60			Platichthys flesus	European flounder	8260		fPlaFle2.1	fPlaFle2.1.pri	GCA_949316205.1	GCF_949316205.1	GCF_949316205.1	No			fPlaFle2.1.alt	GCA_949316195.1	OX438740.1		ERX10650733;SRX13877276;SRX13877277;SRX13877278;SRX13877279;SRX13877280;SRX13877281;SRX13877282;SRX13877283;SRX13877284	HiFi, Hifiasm solo	591	209	597138466		UN	Least concern		DToL		Mark Blaxter <mb35@sanger.ac.uk>	Chris Fletcher	Wellcome Trust	No PMID https://wellcomeopenresearch.org/articles/8-381
f44	Fishes	Ray-finned fishes	Actinopterygii (Ray-finned Fishes)	Pleuronectiformes	Pleuronectidae	Flatfishes	60			Limanda limanda	common dab	27771		fLimLim1	fLimLim1.pri	GCA_963576545.1	GCF_963576545.1	GCF_963576545.1	No			fLimLim1.alt	GCA_963576525.1	OY755015.1		ERX9343028;ERX9343131;ERX9343132;ERX9343133;ERX9343134;ERX9343135;ERX9343136;ERX9343137;ERX9343138;ERX9343139	HiFi, Hifiasm solo	613	338	717580706		UN	Least concern		DToL		Mark Blaxter <mb35@sanger.ac.uk>	Rachel Brittain <rachbrittain@yahoo.co.uk>	Wellcome Trust
f44	Fishes	Ray-finned fishes	Actinopterygii (Ray-finned Fishes)	Pleuronectiformes	Pleuronectidae	Flatfishes	60			Pseudopleuronectes americanus	winter flounder	8265		fPseAme1	fPseAme1.hap1	GCA_054850875.1		GCA_054850875.1	No	fPseAme1.hap2	GCA_054850885.1						HiFi, Hifiasm Hi-C phasing	1324	344	572979938		M	Not evaluated		VGP		Ian Bradbury <Ian.Bradbury@dfo-mpo.gc.ca>	Erich Jarvis <ejarvis@rockefeller.edu>
f44	Fishes	Ray-finned fishes	Actinopterygii (Ray-finned Fishes)	Pleuronectiformes	Pleuronectidae	Flatfishes	60			Microstomus kitt	lemon sole	106175		fMicKit1	fMicKit.pri	GCA_964266715.1		GCA_964266715.1	No			fMicKit.alt	GCA_964266705.1	OZ184403.1			HiFi, Hifiasm solo	1989	1580	752315288		UN	Least concern		DToL		Mark Blaxter <mb35@sanger.ac.uk>	Kathrin Vossen <kathrin.vossen@cefas.gov.uk>	Wellcome Trust
f44	Fishes	Ray-finned fishes	Actinopterygii (Ray-finned Fishes)	Pleuronectiformes	Soleidae	Flatfishes	60			Solea solea	common sole	90069		fSolSol10.1	fSolSol10.pri	GCA_958295425.1	GCF_958295425.1	GCF_958295425.1	No			fSolSol10.alt	GCA_958295035.1			ERX10650748;SRX718041;SRX718042;SRX718044;SRX718045;SRX718046;SRX718047;SRX718048;SRX718049;SRX718050	HiFi, Hifiasm solo	615	242	643757955		F	Not evaluated		DToL		Mark Blaxter <mb35@sanger.ac.uk>	Enora Geslain <enora.geslain@kuleuven.be>	Wellcome Trust	PMID: 39958531
f44	Fishes	Ray-finned fishes	Actinopterygii (Ray-finned Fishes)	Pleuronectiformes	Soleidae	Flatfishes	60			Microchirus variegatus	thickback sole	90074		fMicVar1	fMicVar1.pri	GCA_963457635.1		GCA_963457635.1	No			fMicVar1.alt	GCA_963457655.1	OY735197.1		ERX11080383	HiFi, Hifiasm solo	641	187	724676885		F	Least concern		DToL		Mark Blaxter <mb35@sanger.ac.uk>	Rachel Brittain <rachbrittain@yahoo.co.uk>	Wellcome Trust	PMID: 38938521
f44	Fishes	Ray-finned fishes	Actinopterygii (Ray-finned Fishes)	Pleuronectiformes	Soleidae	Flatfishes	60			Buglossidium luteum	solenette	90071		fBugLut1	fBugLut1.pri	GCA_978045355.1		GCA_978045355.1	No			fBugLut1.alt	GCA_978045325.1	OZ405146.1			HiFi, Hifiasm solo	1174	653	639382157		UN	Least concern		DToL		Mark Blaxter <mb35@sanger.ac.uk>	Joanna Harley	Wellcome Trust
f44	Fishes	Ray-finned fishes	Actinopterygii (Ray-finned Fishes)	Pleuronectiformes	Scophthalmidae	Flatfishes	60			Scophthalmus maximus	turbot	52904		fScoMax1	fScoMax1.pri	GCA_963854745.1		GCA_963854745.1	No			fScoMax1.alt	GCA_963854755.1	OY978274.1		ERX10396813;ERX10396814;ERX10396815;ERX10396816;ERX10396817;ERX10396818;ERX10396819;ERX10396820;ERX10396821;SRX19324893	HiFi, Hifiasm solo	913	108	550297089		UN	Least concern		DToL		Mark Blaxter <mb35@sanger.ac.uk>	Rachel Brittain <rachbrittain@yahoo.co.uk>	Wellcome Trust	PMID: 41509583
f44	Fishes	Ray-finned fishes	Actinopterygii (Ray-finned Fishes)	Pleuronectiformes	Scophthalmidae	Flatfishes	60			Zeugopterus punctatus	topknot	526623		fZeuPun1	fZeuPun1.pri	GCA_977007055.1		GCA_977007055.1	No					OZ345457.1			HiFi, Hifiasm solo	916	120	535391816		UN	Least concern		ATLASea	Genoscope	Jean-Marc AURY<jmaury@genoscope.cns.fr>		French Exclusive Economic Zone (EEZ)
f44	Fishes	Ray-finned fishes	Actinopterygii (Ray-finned Fishes)	Pleuronectiformes	Scophthalmidae	Flatfishes	60			Zeugopterus regius	Eckstrom's topknot	2821464		fZeuReg1	fZeuReg1.pri	GCA_965642325.1		GCA_965642325.1	No					OZ284925.1			HiFi, Hifiasm solo	97	75	476573367		UN	Least concern		ATLASea	Genoscope	Jean-Marc AURY<jmaury@genoscope.cns.fr>		French Exclusive Economic Zone (EEZ)
f44	Fishes	Ray-finned fishes	Actinopterygii (Ray-finned Fishes)	Pleuronectiformes	Scophthalmidae	Flatfishes	60			Lepidorhombus whiffiagonis	megrim	154550		fLepWhi1	fLepWhi1.pri	GCA_965246675.1		GCA_965246675.1	No					OZ251943.1			ONT Nextdenovo solo	72	32	540553213		UN	Least concern		ATLASea	Genoscope	Jean-Marc AURY<jmaury@genoscope.cns.fr>		French Exclusive Economic Zone (EEZ)
f44	Fishes	Ray-finned fishes	Actinopterygii (Ray-finned Fishes)	Pleuronectiformes	Bothidae	Flatfishes	60			Arnoglossus laterna	scaldfish	208529		fArnLat1	fArnLat1.pri	GCA_965260895.1		GCA_965260895.1	No					OZ253353.1			ONT Nextdenovo solo	1399	367	497675420		UN	Least concern		ATLASea	Genoscope	Jean-Marc AURY<jmaury@genoscope.cns.fr>		French Exclusive Economic Zone (EEZ)
f44	Fishes	Ray-finned fishes	Actinopterygii (Ray-finned Fishes)	Pleuronectiformes	Bothidae	Flatfishes	60			Bothus lunatus	plate fish	94921		fBotLun1	fBotLun1.pri	GCA_982266815.1		GCA_982266815.1	No					OZ418257.1			ONT, Hifiasm solo	34	24	555790717		F	Least concern		ATLASea	Genoscope	Jean-Marc AURY<jmaury@genoscope.cns.fr>		French Exclusive Economic Zone (EEZ)
f45	Fishes	Ray-finned fishes	Actinopterygii (Ray-finned Fishes)	Istiophoriformes	Xiphiidae	Billfishes	30	12	1	Xiphias gladius	swordfish	8245	2													SRX1621002;SRX5256944;SRX5256945;SRX5256946;SRX5256947;SRX5256948;SRX5256949;SRX5256950							Least concern							PMID: 36911979
f46	Fishes	Ray-finned fishes	Actinopterygii (Ray-finned Fishes)	Carangiformes	Echeneidae	Jacks and kin	30	159	3	Echeneis naucrates	live sharksucker	173247	4	fEcheNa1	fEcheNa1.pri	GCA_900963305.2	GCF_900963305.2	GCA_900963305.2	No			fEcheNa1.alt	GCA_900963505.1	OD909580.1		ERX3161564	CLR II, FALCON unzip	177	37	544212633		UN	Least concern		VGP		Richard Durbin <rd@sanger.ac.uk>	Byrappa Venkatesh <mcbbv@imcb.a-star.edu.sg>	Welcome Sanger Institute
f46	Fishes	Ray-finned fishes	Actinopterygii (Ray-finned Fishes)	Carangiformes	Carangidae	Jacks and kin	30			Trachurus trachurus	Atlantic horse mackerel	36212		fTraTra1	fTraTra1.2.pri	GCA_905171665.2		GCA_905171665.2	No			fTraTra1.2.alt	GCA_905171655.2	LR991652.1		SRX6578879	CLR II, FALCON unzip	375	153	801243942		UN	Vulnerable		DToL		Mark Blaxter <mb35@sanger.ac.uk>	Martin Genner <M.Genner@bristol.ac.uk>	Welcome Trust	PMID: 36874570
f46	Fishes	Ray-finned fishes	Actinopterygii (Ray-finned Fishes)	Carangiformes	Sphyraenidae	Jacks and kin	30			Sphyraena novaehollandiae	snook	1680617		fSphNov1	fSphNov1.hap1	GCA_050436885.1		GCA_050436885.1	No	fSphNov1.hap2	GCA_050436865.1						HiFi, Hifiasm Hi-C phasing	260	128	607437362		UN	Least concern		Minderoo OceanOmics		Emma de Jong <emma.dejong@uwa.edu.au>	Shannon Corrigan <scorrigan@minderoo.org>	Minderoo
f47	Fishes	Ray-finned fishes	Actinopterygii (Ray-finned Fishes)	incertae sedis in Ovalentaria	Ambassidae	various - polyphyletic	88	758	3	Parambassis ranga	Indian glassy fish	210632	4	fParRan2	fParRan2.2.pri	GCA_900634625.2	GCF_900634625.2	GCA_900634625.2	No			fParRan2.2.alt	GCA_900651595.1	LR822063.1		ERX2656106;ERX2656107	CLR I, FALCON unzip	1677	156	551012959		UN	Least concern		VGP		Richard Durbin <rd@sanger.ac.uk>	Byrappa Venkatesh <mcbbv@imcb.a-star.edu.sg>	Welcome Sanger Institute
f47	Fishes	Ray-finned fishes	Actinopterygii (Ray-finned Fishes)	incertae sedis in Ovalentaria	Plesiopidae	various - polyphyletic	88			Trachinops noarlungae	yellowhead hulafish	3231499		fTraNoa1	fTraNoa1.hap1	GCA_056507015.1		GCA_056507015.1	No	fTraNoa1.hap2	GCA_056506975.1						HiFi, Hifiasm Hi-C phasing	249	106	640573510		UN	Least concern		Minderoo OceanOmics		Emma de Jong <emma.dejong@uwa.edu.au>	Shannon Corrigan <scorrigan@minderoo.org>	Minderoo
f47	Fishes	Ray-finned fishes	Actinopterygii (Ray-finned Fishes)	incertae sedis in Ovalentaria	Pomacentridae	various - polyphyletic	88			Abudefduf saxatilis	sergeant major	50731		fAbuSax1	fAbuSax1.pri	GCA_977929305.1		GCA_977929305.1	No					OZ376863.1			HIFI, HiFiasm solo	136	65	793674614		UN	Least concern		ATLASea		Jean-Marc AURY<jmaury@genoscope.cns.fr>		French Exclusive Economic Zone (EEZ)
f48	Fishes	Ray-finned fishes	Actinopterygii (Ray-finned Fishes)	Cichliformes	Cichlidae	Cichlids	88	1650	5	Astatotilapia calliptera	Eastern happy	8154	4	fAstCal1	fAstCal68.pri	GCA_964374335.1	GCF_964374335.1/	GCF_964374335.1/	No	fAstCal1.pri	GCA_900246225.5	fAstCal68.alt	GCA_964374285.1	OZ206514.1		ERX10003247;ERX10003248;ERX10003249;ERX10003250;ERX10003251;ERX10003252;ERX10003253;ERX10003254;ERX10003255;ERX10003256	ONT Herro, Hifiasm solo	70	30	933413188		F	Least concern		DToL		Richard Durbin <rd@sanger.ac.uk>	Shane McCarthy <sm15@sanger.ac.uk>	Welcome Sanger Institute	PMID: 33911273
f48	Fishes	Ray-finned fishes	Actinopterygii (Ray-finned Fishes)	Cichliformes	Cichlidae	Cichlids	88			Archocentrus centrarchus	flier cichlid	63155		fArcCen1	fArcCen1.pri	GCA_007364275.2	GCF_007364275.1	GCA_007364275.2	No			fArcCen1.alt	GCA_007364235.1		PRJNA516733	SRX11241876;SRX11241877;SRX11241878;SRX11241879;SRX11241880;SRX11241882;SRX6692387;SRX6692388;SRX6692389;SRX6692390	CLR, FALCON unzip	926	188	932930362		M	Not Evaluated		VGP		Gene Myers <gene@mpi-cbg.de>	Erich Jarvis <ejarvis@rockefeller.edu>	Max Planck Society	PMID: 33911273
f48	Fishes	Ray-finned fishes	Actinopterygii (Ray-finned Fishes)	Cichliformes	Cichlidae	Cichlids	88			Haplochromis burtoni	Burton's mouthbrooder	8153		fHapBur1	fHapBur1.hap1	GCA_054824465.1	GCA_054824465.1-GB_2026_02_26	GCA_054824465.1-GB_2026_02_26	No	fHapBur1.hap2, fHapBur2.hap1	GCA_054824495.1			CM139286.1		SRX13830105;SRX18825651;SRX18825652;SRX18825653;SRX18825654;SRX18825655;SRX18825656;SRX18825657;SRX18825658;SRX18825659	HiFi, Hifiasm Hi-C phasing	391	209	902355083		F	Least concern		VGP		Beau a Alward <baalward@Central.UH.EDU>	Erich Jarvis <ejarvis@rockefeller.edu>
f48	Fishes	Ray-finned fishes	Actinopterygii (Ray-finned Fishes)	Cichliformes	Cichlidae	Cichlids	88			Rhamphochromis sp. chilingali	Chilingali cichlid	454631		fRhaChi2	fRhaChi2.pri	GCA_963969265.1		GCA_963969265.1	No			fRhaChi2.alt	GCA_963969275.1	OZ017737.1			HIFI, HiFiasm solo	504	82	921184210		F	Critically Endangered		DToL		Mark Blaxter <mb35@sanger.ac.uk>	Bettina Fischer	Wellcome Trust
f48	Fishes	Ray-finned fishes	Actinopterygii (Ray-finned Fishes)	Cichliformes	Cichlidae	Cichlids	88			Aulonocara stuartgranti	flavescent peacock cichlid	286572		fAulStu2	fAulStu2.pri	GCA_965226115.1		GCA_965226115.1	No			fAulStu2.alt		OZ245602.1			ONT duplex, Hifiasm solo	53	22	945366440		M	Least concern		DToL		Mark Blaxter <mb35@sanger.ac.uk>	Richard Durbin <rd@sanger.ac.uk>	Wellcome Trust
f49	Fishes	Ray-finned fishes	Actinopterygii (Ray-finned Fishes)	insertae sedis in Eupercaria	Scatophagidae	Scats	66	967	1	Scatophagus argus	spotted scat	75038	4	fScaArg1	fScaArg1.pri	GCA_020382885.1	GCF_020382885.2	GCF_020382885.2	No			fScaArg1.alt	GCA_020382915.1	CM035598.1		SRX19009539;SRX19009540;SRX19009541;SRX19009542;SRX19009543;SRX19009544;SRX19009545;SRX22159260;SRX22159261;SRX22159262	CLR I, FALCON unzip	125	48	570802272		UN	Least concern		VGP		Gene Myers <gene@mpi-cbg.de>	Byrappa Venkatesh <mcbbv@imcb.a-star.edu.sg>	Max Planck Society
f50	Fishes	Ray-finned fishes	Actinopterygii (Ray-finned Fishes)	Cyprinodontiformes	Anablepidae	Killifish/Live-bearers	75	1257	3	Anableps anableps	largescale four-eyes	195821	4	fAnaAna1	fAnaAna1.pri	GCA_014839685.1	GCA_014839685.1-GB_2025_09_25	GCA_014839685.1-GB_2025_09_25				fAnaAna1.alt	GCA_014839705.1	CM026089.1		SRX2522528	CLR, FALCON unzip	140	33	867632993		M	Least concern		VGP		Gene Myers <gene@mpi-cbg.de>	Andi Kautt <andreas.kautt@gmail.com>	Max Planck Society
f50	Fishes	Ray-finned fishes	Actinopterygii (Ray-finned Fishes)	Cyprinodontiformes	Goodeidae	Killifish/Live-bearers	75			Girardinichthys multiradiatus	darkedged splitfin	208333		DD_fGirMul_XY1	fGirMul1.pri	GCA_021462225.2	GCF_021462225.1	GCA_021462225.2	Has X and Y								CLR I, Damar	480	72	1150004004		M	Endangered		VGP		Gene Myers <gene@mpi-cbg.de>	Constantino Macias Garcia	Max Planck Society
f50	Fishes	Ray-finned fishes	Actinopterygii (Ray-finned Fishes)	Cyprinodontiformes	Fundulidae	Killifish/Live-bearers	75			Fundulus diaphanus	banded killifish	54267		fFunDia1	fFunDia1.hap1	GCA_037039145.1	GCA_037039145.1-GB_2025_09_20	GCA_037039145.1-GB_2025_09_20	No	fFunDia1.hap2	GCA_037038625.1			CM073191.1			HiFi, Hifiasm Hi-C phasing	624	331	1351828608		M	Least concern		VGP		Steven Duffy <Steven.Duffy@dfo-mpo.gc.ca>	Erich Jarvis <ejarvis@rockefeller.edu>
f51	Fishes	Ray-finned fishes	Actinopterygii (Ray-finned Fishes)	Mugiliformes	Mugilidae	Mullets	80	78	2	Chelon labrosus	thicklip grey mullet	48171	4	fCheLab1	fCheLab1.pri	GCA_963514085.1		GCA_963514085.1				fCheLab1.alt	GCA_963514105.1	OY741313.1		ERX11418670	HiFi, Hifiasm solo	363	973	717420143		UN	Least concern		VGP		Richard Durbin <rd@sanger.ac.uk>	Alix Harvey <alilec@mba.ac.uk>	Welcome Sanger Institute
f51	Fishes	Ray-finned fishes	Actinopterygii (Ray-finned Fishes)	Mugiliformes	Mugilidae	Mullets	80			Chelon auratus	golden grey mullet	48191		fCheAur1	fCheAur1.pri	GCA_982589965.1		GCA_982589965.1	No					OZ464820.1			HiFi, Hifiasm Hi-C phasing	118	94	687962505		M	Near Threatened		ATLASea		Jean-Marc AURY<jmaury@genoscope.cns.fr>		French Exclusive Economic Zone (EEZ)
f52	Fishes	Ray-finned fishes	Actinopterygii (Ray-finned Fishes)	Atheriniformes	Melanotaeniidae	Silversides	75	354	7	Melanotaenia boesemani	Boeseman’s rainbowfish	1250792	4	fMelBoe1	fMelBoe1.pri	GCA_017639745.1	GCF_017639745.1	GCF_017639745.1	No			fMelBoe1.alt	GCA_017639755.1	KT380951.1		ERX3161566	CLR II, FALCON unzip	533	93	865592457		UN	Endangered		VGP		Gene Myers <gene@mpi-cbg.de>	Byrappa Venkatesh <mcbbv@imcb.a-star.edu.sg>	Max Planck Society
f52	Fishes	Ray-finned fishes	Actinopterygii (Ray-finned Fishes)	Atheriniformes	Telmatherinidae	Silversides	75			Telmatherina bonti	telmatherina bonti	446457		fTelBon1	fTelBon1.pri	GCA_933228915.1		GCA_933228915.1	No			fTelBon1.alt	GCA_933228925.1	OW121845.1		ERX9909288	HiFi, Hifiasm solo	1475	146	986039709		M	Endangered		DToL		Gene Myers <gene@mpi-cbg.de>	Byrappa Venkatesh <mcbbv@imcb.a-star.edu.sg>	Max Planck Society
f52	Fishes	Ray-finned fishes	Actinopterygii (Ray-finned Fishes)	Atheriniformes	Atherinopsidae	Silversides	75			Odontesthes bonariensis	pejerrey	219752		fOdoBon6	fOdoBon6	GCA_027942865.1	GCF_027942865.1-RS_2025_07	GCF_027942865.1-RS_2025_07	No	fOdoBon6.hap2	GCA_027942885.1			MT asm failed	PRJNA1269110, PRJNA1269111	SRX1681471;SRX1681473;SRX1681474;SRX1681475;SRX1681516	HiFi, Hifiasm Hi-C phasing	469	334	974945057		F	Not Evaluated		VGP		Guillermo Orti <gorti@email.gwu.edu>	Erich Jarvis <ejarvis@rockefeller.edu>	Columbian College Facilitating Fund from The George Washington University
f52	Fishes	Ray-finned fishes	Actinopterygii (Ray-finned Fishes)	Atheriniformes	Atherinopsidae	Silversides	75			Menidia menidia	Atlantic silverside	238744		fMenMen1	fMenMen1.hap1	GCA_048628825.1	GCA_048628825.1-GB_2025_08_13	GCA_048628825.1-GB_2025_08_13	No	fMenMen1.hap2	GCA_048544195.1			CM109634.1			HiFi, Hifiasm Hi-C phasing	1323	456	571259625		M	Least concern		Yggdrasil		Tom Gilbert <tgilbert@snm.ku.dk>	Sergei Kilver <sergei.kliver@sund.ku.dk>	Carlsberg Foundation
f52	Fishes	Ray-finned fishes	Actinopterygii (Ray-finned Fishes)	Atheriniformes	Atherinidae	Silversides	75			Atherina presbyter	sand smelt	303921		fAthPre1	fAthPre1.pri	GCA_965295175.1		GCA_965295175.1	No					OZ261553.1			HiFi, Hifiasm Hi-C phasing	338	126	1040578753		UN	Least concern		ATLASea	Genoscope	Jean-Marc AURY<jmaury@genoscope.cns.fr>		French Exclusive Economic Zone (EEZ)
f52	Fishes	Ray-finned fishes	Actinopterygii (Ray-finned Fishes)	Atheriniformes	Atherinidae	Silversides	75			Atherina hepsetus	Mediterranean sand smelt	238709		fAthHes1	fAthHes1.pri	GCA_977020125.1		GCA_977020125.1	No					OZ364043.1			HiFi, Hifiasm solo	386	132	1033441561		UN	Least concern		ATLASea	Genoscope	Jean-Marc AURY<jmaury@genoscope.cns.fr>		French Exclusive Economic Zone (EEZ)
f52	Fishes	Ray-finned fishes	Actinopterygii (Ray-finned Fishes)	Atheriniformes	Atherinidae	Silversides	75			Atherina boyeri	big-scale sand smelt	87785		fAthBoy1	fAthBoy1.pri	GCA_978019495.1		GCA_978019495.1	No					OZ389875.1			HiFi, Hifiasm solo	209	81	993381499		UN	Least concern		ATLASea	Genoscope	Jean-Marc AURY<jmaury@genoscope.cns.fr>		French Exclusive Economic Zone (EEZ)
f53	Fishes	Ray-finned fishes	Actinopterygii (Ray-finned Fishes)	Beloniformes	Belonidae	Needlefish	80	264	1	Xenentodon cancila	needlefish	129108	4	fXenCan1	fXenCan1.pri	GCA_014839995.1	GCA_014839995.1-GB_2025_12_05	GCA_014839995.1-GB_2025_12_05	No			fXenCan1.alt	GCA_014839645.1	CM026221.1			CLR I, FALCON unzip	1782	410	736214936		M	Least concern		VGP		Gene Myers <gene@mpi-cbg.de>	Andi Kautt <andreas.kautt@gmail.com>	Max Planck Society
f54	Fishes	Ray-finned fishes	Actinopterygii (Ray-finned Fishes)	Pholidichthyiformes	Pholidichthyidae	Blenny-like	75	2	1	Pholidichthys leucotaenia	convict blenny	390368	4	fPhoLeu1	fPhoLeu1.pri	GCA_020510985.1	GCA_020510985.1-GB_2025_10_13	GCA_020510985.1-GB_2025_10_13	No			fPhoLeu1.alt	GCA_020510965.1			ERX3161569	CLR I, FALCON unzip	3075	512	6032307556		UN	Not Evaluated		VGP		Gene Myers <gene@mpi-cbg.de>	Byrappa Venkatesh <mcbbv@imcb.a-star.edu.sg>	Max Planck Society
f55	Fishes	Ray-finned fishes	Actinopterygii (Ray-finned Fishes)	Uranoscopiformes	Ammodytidae	Stargazers	70	51	3	Hyperoplus immaculatus	greater sand eel	1484357	4	fHypImm3	fHypImm3.1.pri	GCA_949357725.1		GCA_949357725.1	No			fHypImm3.1.alt	GCA_949358355.1	OX442373.1		ERX11043098	HiFi, Hifiasm solo	2756	1568	797804280		UN	Not Evaluated		DToL		Richard Durbin <rd@sanger.ac.uk>	Rachel Brittain <rachbrittain@yahoo.co.uk>	Wellcome Trust	PMID: 41472701
f55	Fishes	Ray-finned fishes	Actinopterygii (Ray-finned Fishes)	Uranoscopiformes	Ammodytidae	Stargazers	70			Ammodytes marinus	lesseer sand eel	146480		fAmmMar1	fAmmMar1.pri	GCA_949987685.1		GCA_949987685.1	No			fAmmMar1.alt	GCA_950004245.1	OX465170.1		ERX10489757	HiFi, Hifiasm solo	1634	617	777835610		F	Not Evaluated		ERGA		Mark Blaxter <mb35@sanger.ac.uk>	Helga Bára Mohr Vang	Wellcome Trust	PMID: 41502543
f55	Fishes	Ray-finned fishes	Actinopterygii (Ray-finned Fishes)	Uranoscopiformes	Ammodytidae	Stargazers	70			Gymnammodytes semisquamatus	smooth sandeel	1306753		fGymSem1	fGymSem1.pri	GCA_949987685.1		GCA_949987685.1	No					OZ292453.1			HiFi, Hifiasm solo	425	181	723381486		UN	Least concern		ATLASea	Genoscope	Jean-Marc AURY<jmaury@genoscope.cns.fr>		French Exclusive Economic Zone (EEZ)	PMID: 41502543
f56	Fishes	Ray-finned fishes	Actinopterygii (Ray-finned Fishes)	Blenniiformes	Blenniidae	Blennies	70	833	14	Salarias fasciatus	jewelled blenny	181472	4	fSalaFa1	fSalaFa1.pri	GCA_902148845.1	GCF_902148845.1	GCF_902148845.1	No			fSalaFa1.alt	GCA_902148835.1	AP004451.1		ERX3161575	CLR I, FALCON unzip	805	203	797507141		UN	Least concern		VGP		Richard Durbin <rd@sanger.ac.uk>	Byrappa Venkatesh <mcbbv@imcb.a-star.edu.sg>	Welcome Sanger Institute
f56	Fishes	Ray-finned fishes	Actinopterygii (Ray-finned Fishes)	Blenniiformes	Blenniidae	Blennies	70			Blennius ocellaris	butterfly blenny	195075		fBleOce1	fBleOce1.pri	GCA_963422515.1		GCA_963422515.1	No			fBleOce1.alt	GCA_963422475.1	OY730225.1		ERX11418675	HiFi, Hifiasm solo	2150	525	728745255		UN	Least concern		DToL		Mark Blaxter <mb35@sanger.ac.uk>	Patrick Atkins	Wellcome Trust	PMID: 40051962
f56	Fishes	Ray-finned fishes	Actinopterygii (Ray-finned Fishes)	Blenniiformes	Blenniidae	Blennies	70			Lipophrys pholis	shanny	56720		fLipPho2	fLipPho2.pri	GCA_963383615.1		GCA_963383615.1	No			fLipPho2.alt	GCA_963383635.1	OY726556.1		ERX11235664	HiFi, Hifiasm solo	1445	847	768243328		UN	Least concern		DToL		Richard Durbin <rd@sanger.ac.uk>	Mark Blaxter <mb35@sanger.ac.uk>	Wellcome Trust
f56	Fishes	Ray-finned fishes	Actinopterygii (Ray-finned Fishes)	Blenniiformes	Blenniidae	Blennies	70			Coryphoblennius galerita	Montagu's blenny	152538		fCorGal2	fCorGal2.pri	GCA_965229965.1		GCA_965229965.1	No					OZ245994.1			HiFi, Hifiasm solo	559	76	775328364		F	Least concern		ATLASea	Genoscope	Jean-Marc AURY<jmaury@genoscope.cns.fr>		French Exclusive Economic Zone (EEZ)
f56	Fishes	Ray-finned fishes	Actinopterygii (Ray-finned Fishes)	Blenniiformes	Blenniidae	Blennies	70			Aidablennius sphynx	sphinx blenny	195073		fAidSph1	fAidSph1.pri	GCA_977009285.1		GCA_977009285.1	No					OZ346638.1			HiFi, Hifiasm solo	1240	464	634907890		UN	Least concern		ATLASea	Genoscope	Jean-Marc AURY<jmaury@genoscope.cns.fr>		French Exclusive Economic Zone (EEZ)
f56	Fishes	Ray-finned fishes	Actinopterygii (Ray-finned Fishes)	Blenniiformes	Blenniidae	Blennies	70			Parablennius gattorugine	tompot blenny	171871		fParGat1	fParGat1.pri	GCA_965278395.1		GCA_965278395.1	No					OZ256772.1			HiFi, Hifiasm solo	976	245	768153087		UN	Least concern		ATLASea	Genoscope	Jean-Marc AURY<jmaury@genoscope.cns.fr>		French Exclusive Economic Zone (EEZ)
f56	Fishes	Ray-finned fishes	Actinopterygii (Ray-finned Fishes)	Blenniiformes	Blenniidae	Blennies	70			Parablennius zvonimiri	Zvonimir's blenny	152550		fParZvo1	fParZvo1.pri	GCA_982586725.1		GCA_982586725.1	No					OZ464637.1			HiFi, Hifiasm Hi-C phasing	57	29	791958031		UN	Least concern		ATLASea	Genoscope	Jean-Marc AURY<jmaury@genoscope.cns.fr>		French Exclusive Economic Zone (EEZ)
f56	Fishes	Ray-finned fishes	Actinopterygii (Ray-finned Fishes)	Blenniiformes	Tripterygiidae	Blennies	70			Tripterygion delaisi	black-faced blenny	57862		fTriDel1	fTriDel1.pri	GCA_965643125.1		GCA_965643125.1	No					OZ285712.1			HiFi, Hifiasm solo	47	39	772791153		F	Least concern		ATLASea	Genoscope	Jean-Marc AURY<jmaury@genoscope.cns.fr>		French Exclusive Economic Zone (EEZ)
f56	Fishes	Ray-finned fishes	Actinopterygii (Ray-finned Fishes)	Blenniiformes	Clinidae	Blennies	70			Cristiceps australis	crested weedfish	879810		fCriAus1	fCriAus1.hap1	GCA_049082185.1	GCA_049082185.1-GB_2025_11_05	GCA_049082185.1-GB_2025_11_05	No	fCriAus1.hap2	GCA_049082045.1						HiFi, Hifiasm Hi-C phasing	1973	793	619674967		UN	Least concern		Minderoo OceanOmics		Emma de Jong <emma.dejong@uwa.edu.au>	Shannon Corrigan <scorrigan@minderoo.org>	Minderoo
f56	Fishes	Ray-finned fishes	Actinopterygii (Ray-finned Fishes)	Blenniiformes	Labrisomidae	Blennies	70			Gobioclinus haitiensis	longfin blenny	2566713		fGobHai1	fGobHai1.pri	GCA_977007065.1		GCA_977007065.1	No					OZ345524.1			HiFi, Hifiasm solo	219	126	718298009		UN	Least concern		ATLASea	Genoscope	Jean-Marc AURY<jmaury@genoscope.cns.fr>		French Exclusive Economic Zone (EEZ)
f56	Fishes	Ray-finned fishes	Actinopterygii (Ray-finned Fishes)	Blenniiformes	Gobiesocidae	Blennies	70			Gobiesox punctulatus	stippled clingfish	1986054		fGobPun1	fGobPun1.pri	GCA_977017485.1		GCA_977017485.1	No					OZ353931.1			HiFi, Hifiasm solo	108	31	556709700		UN	Least concern		ATLASea	Genoscope	Jean-Marc AURY<jmaury@genoscope.cns.fr>		French Exclusive Economic Zone (EEZ)
f56	Fishes	Ray-finned fishes	Actinopterygii (Ray-finned Fishes)	Blenniiformes	Gobiesocidae	Blennies	70			Lepadogaster candolii	connemarra clingfish	2740763		fLepCan2	fLepCan2.pri	GCA_965278445.2		GCA_965278445.2	No					OZ256796.1			HiFi, Hifiasm solo	256	113	1100930544		UN	Least concern		ATLASea	Genoscope	Jean-Marc AURY<jmaury@genoscope.cns.fr>		French Exclusive Economic Zone (EEZ)
f56	Fishes	Ray-finned fishes	Actinopterygii (Ray-finned Fishes)	Blenniiformes	Gobiesocidae	Blennies	70			Lepadogaster purpurea	cornish sucker	164309		fLepPur2	fLepPur2.pri	GCA_965274325.2		GCA_965274325.2	No					OZ254897.1			HiFi, Hifiasm solo	169	91	863643155		F	Least concern		ATLASea	Genoscope	Jean-Marc AURY<jmaury@genoscope.cns.fr>		French Exclusive Economic Zone (EEZ)
f57	Fishes	Ray-finned fishes	Actinopterygii (Ray-finned Fishes)	Trachichthyiformes	Diretmidae	Roughies		68	1	Diretmus argenteus	silver spinyfin	88682	4	fDirArg1	fDirArg1.hap1	GCA_048569125.1	GCA_048569125.1-GB_2025_08_18	GCA_048569125.1-GB_2025_08_18	No	fDirArg1.hap2	GCA_048569135.1					SRX11726738;SRX11728434;SRX11732540;SRX5060730;SRX5060731;SRX5060732;SRX5060733;SRX5060735	HiFi, Hifiasm Hi-C phasing	5504	8869	1517026147		M	Least concern		VGP		Erich Jarvis <ejarvis@rockefeller.edu>	Thomas Near <thomas.near@yale.edu>	HHMI
f58	Fishes	Ray-finned fishes	Actinopterygii (Ray-finned Fishes)	Centrarchiformes	Centrarchidae	Late perches	70	37	5	Enoplosus armatus	old wife	215367	4	fEnoArm2	fEnoArm2.hap1	GCA_043641665.1	GCF_043641665.1	GCF_043641665.1	No	fEnoArm2.hap2	GCA_043640875.1						HiFi, Hifiasm Hi-C phasing	249	135	579881259		UN	Least concern		Minderoo OceanOmics		Emma de Jong <emma.dejong@uwa.edu.au>	Shannon Corrigan <scorrigan@minderoo.org>	Minderoo
f58	Fishes	Ray-finned fishes	Actinopterygii (Ray-finned Fishes)	Centrarchiformes	Centrarchidae	Late perches	70			Micropterus salmoides	large-mouth bass	27706		fMicSal1	fMicSal1.pri	GCA_019677235.1		GCA_019677235.1	No							SRX21200536;SRX21200537;SRX21200538;SRX21200539;SRX21392790;SRX21392791;SRX21392792;SRX21392793;SRX21392794;SRX21392795	Mecat2	872	202	877669248		UN	Not Evaluated		Individual		Shengjie Li	Chuanju Dong		PMID: 40234748
f58	Fishes	Ray-finned fishes	Actinopterygii (Ray-finned Fishes)	Centrarchiformes	Girellidae	Late perches	70			Girella zebra	zebra fish	215408		fGirZeb1	fGirZeb1.hap1	GCA_056506855.1		GCA_056506855.1	No	fGirZeb1.hap2							HiFi, Hifiasm Hi-C phasing	394	133	785241000		UN	Not Evaluated		Minderoo OceanOmics		Emma de Jong <emma.dejong@uwa.edu.au>	Shannon Corrigan <scorrigan@minderoo.org>	Minderoo
f59	Fishes	Ray-finned fishes	Actinopterygii (Ray-finned Fishes)	Labriformes sensu stricto	Labridae	Wrasses	64	600	21	Notolabrus celidotus	New Zealand spotty wrasse	1203425	4	fNotCel1	fNotCel1.pri	GCA_009762535.1	GCF_009762535.1	GCF_009762535.1	No			fNotCel1.alt	GCA_009762545.1		PRJNA516733	SRX8290813;SRX8290814;SRX8290815;SRX8290816;SRX8290817;SRX8290818;SRX8290819;SRX8290820;SRX8290821;SRX8290822	CLR I, FALCON unzip	1600	467	846744125		M	Least concern		VGP		Neil Gemmell <neil.gemmell@otago.ac.nz>	Erich Jarvis <ejarvis@rockefeller.edu>	University of Otago, Genomics Aotearoa, Royal Society of New Zealand Marsden fund
f59	Fishes	Ray-finned fishes	Actinopterygii (Ray-finned Fishes)	Labriformes sensu stricto	Labridae	Wrasses	64			Tautogolabrus adspersus	cunner	34787		fTauAds1	fTauAds1.pri	GCA_020745685.1	GCA_020745685.1-GB_2025_12_08	GCA_020745685.1-GB_2025_12_08	No			fTauAds1.alt	GCA_020745675.1	CM036584.1			CLR II, FALCON unzip	347	64	723582185		M	Least concern		VGP		Tony Einfeldt <tony.einfeldt@gmail.com>	Erich Jarvis <ejarvis@rockefeller.edu>	Ian Bradbury
f59	Fishes	Ray-finned fishes	Actinopterygii (Ray-finned Fishes)	Labriformes sensu stricto	Labridae	Wrasses	64			Labrus mixtus	cuckoo wrasse	508554		fLabMix1	fLabMix.pri	GCA_963584025.1	GCF_963584025.1	GCF_963584025.1	No			fLabMix.alt	GCA_963583885.1	OY757308.1		ERX11418671	HiFi, Hifiasm solo	894	324	740563171		M	Least concern		DToL		Mark Blaxter <mb35@sanger.ac.uk>	Rachel Brittain <rachbrittain@yahoo.co.uk>	Wellcome Trust	PMID: 39544313
f59	Fishes	Ray-finned fishes	Actinopterygii (Ray-finned Fishes)	Labriformes sensu stricto	Labridae	Wrasses	64			Labrus bergylta	ballan wrasse	56723		fLabBer1	fLabBer1.pri	GCA_963930695.1	GCF_963930695.1	GCF_963930695.1	No			fLabBer1.pri	GCA_963930765.1	OZ005733.1		ERX11235670;SRX14748181;SRX14748182;SRX14748183;SRX14748184;SRX14748185;SRX14748186;SRX14748187;SRX14748188;SRX14748189	HiFi, Hifiasm solo	947	132	720227340		F	Least concern		DToL		Mark Blaxter <mb35@sanger.ac.uk>	Rachel Brittain <rachbrittain@yahoo.co.uk>	Wellcome Trust
f59	Fishes	Ray-finned fishes	Actinopterygii (Ray-finned Fishes)	Labriformes sensu stricto	Labridae	Wrasses	64			Labrus viridis	green wrasse	202588		fLabVir1	fLabVir1.pri	GCA_980909795.1		GCA_980909795.1	No					OZ413796.1			HiFi, Hifiasm solo	422	76	708860492		F	Vulnerable		ATLASea	Genoscope	Jean-Marc AURY<jmaury@genoscope.cns.fr>		French Exclusive Economic Zone (EEZ)
f59	Fishes	Ray-finned fishes	Actinopterygii (Ray-finned Fishes)	Labriformes sensu stricto	Labridae	Wrasses	64			Symphodus melops	corkwing wrasse	171736		fSymMel2	fSymMel2.pri	GCA_947650265.1		GCA_947650265.1	No	fSymBai1	GCA_977007755.1	fSymMel2.alt	GCA_947650305.1	OX393548.1		ERX10349539	HiFi, Hifiasm solo	1774	395	636368453		UN	Least concern		DToL		Mark Blaxter <mb35@sanger.ac.uk>	Patrick Atkins	Wellcome Trust
f59	Fishes	Ray-finned fishes	Actinopterygii (Ray-finned Fishes)	Labriformes sensu stricto	Labridae	Wrasses	64			Symphodus cinereus	grey wrasse	191724		fSymCin1	fSymCin1.pri	GCA_977927475.1		GCA_977927475.1	No					OZ376175.1			HiFi, Hifiasm solo	434	47	622351277		M	Least concern		ATLASea	Genoscope	Jean-Marc AURY<jmaury@genoscope.cns.fr>		French Exclusive Economic Zone (EEZ)
f59	Fishes	Ray-finned fishes	Actinopterygii (Ray-finned Fishes)	Labriformes sensu stricto	Labridae	Wrasses	64			Symphodus doderleini	Doderleini's wrasse	202597		fSymDod1	fSymDod1.pri	GCA_979616585.1		GCA_979616585.1	No					OZ412298.1			HiFi, Hifiasm solo	969	146	658285232		M	Least concern		ATLASea	Genoscope	Jean-Marc AURY<jmaury@genoscope.cns.fr>		French Exclusive Economic Zone (EEZ)
f59	Fishes	Ray-finned fishes	Actinopterygii (Ray-finned Fishes)	Labriformes sensu stricto	Labridae	Wrasses	64			Symphodus mediterraneus	axillary wrasse	202598		fSymMed1	fSymMed1.pri	GCA_980914855.1		GCA_980914855.1	No					OZ413844.1			HiFi, Hifiasm solo	1274	223	653088744		M	Least concern		ATLASea	Genoscope	Jean-Marc AURY<jmaury@genoscope.cns.fr>		French Exclusive Economic Zone (EEZ)
f59	Fishes	Ray-finned fishes	Actinopterygii (Ray-finned Fishes)	Labriformes sensu stricto	Labridae	Wrasses	64			Symphodus bailloni	Baillon's wrasse	191725		fSymBai1	fSymBai1.pri	GCA_977007755.1		GCA_977007755.1	No					OZ346077.1			HiFi, Hifiasm solo	647	98	627942181		UN	Least concern		ATLASea	Genoscope	Jean-Marc AURY<jmaury@genoscope.cns.fr>		French Exclusive Economic Zone (EEZ)
f59	Fishes	Ray-finned fishes	Actinopterygii (Ray-finned Fishes)	Labriformes sensu stricto	Labridae	Wrasses	64			Symphodus rostratus	pointed-snout wrasse	171737		fSymRos1	fSymRos1.pri	GCA_982582535.1		GCA_982582535.1	No					OZ464526.1			HiFi, Hifiasm Hi-C phasing	528	70	644459273		F	Least concern		ATLASea	Genoscope	Jean-Marc AURY<jmaury@genoscope.cns.fr>		French Exclusive Economic Zone (EEZ)
f59	Fishes	Ray-finned fishes	Actinopterygii (Ray-finned Fishes)	Labriformes sensu stricto	Labridae	Wrasses	64			Thalassoma bifasciatum	bluehead wrasse	76338		fThaBif1	fThaBif1.hap1	GCA_054084025.1		GCA_054084025.1	No	fThaBif1.hap2, fThaBif2	GCA_054084055.1, GCA_977007655.1			CM133662.1			HiFi, Hifiasm Hi-C phasing	145	60	774616897		M	Least concern		VGP		Neil Gemmell <neil.gemmell@otago.ac.nz>	John Godwin <godwin@ncsu.edu>	University of Otago
f59	Fishes	Ray-finned fishes	Actinopterygii (Ray-finned Fishes)	Labriformes sensu stricto	Labridae	Wrasses	64			Choerodon schoenleinii	blackspot tuskfish	241275		fChoSch1	fChoSch1.pri	GCA_047301625.1		GCA_047301625.1	No								HiFi, Hifiasm solo	54	24	865958939		UN	Near threatened		Individual		Ning Zhang <zhangn@gdou.edu.cn>		Core Technology Research Project for Suitable Species of Modern Marine Ranch in Guangdong Province	PMID: 40164629
f59	Fishes	Ray-finned fishes	Actinopterygii (Ray-finned Fishes)	Labriformes sensu stricto	Labridae	Wrasses	64			Choerodon rubescens	baldchin grouper	443688		fChoRub1	fChoRub1.pri	GCA_056506755.1		GCA_056506755.1	No								HiFi, Hifiasm solo	250	156	863113419		F	Least concern		Minderoo OceanOmics		Emma de Jong <emma.dejong@uwa.edu.au>	Shannon Corrigan <scorrigan@minderoo.org>	Minderoo
f59	Fishes	Ray-finned fishes	Actinopterygii (Ray-finned Fishes)	Labriformes sensu stricto	Labridae	Wrasses	64			Ctenolabrus rupestris	goldsinny wrasse	171735		fCteRup1	fCteRup1.pri	GCA_965358205.2		GCA_965358205.2	No					OZ264055.1			HiFi, Hifiasm solo	674	146	767174250		UN	Least concern		ATLASea	Genoscope	Jean-Marc AURY<jmaury@genoscope.cns.fr>		French Exclusive Economic Zone (EEZ)
f59	Fishes	Ray-finned fishes	Actinopterygii (Ray-finned Fishes)	Labriformes sensu stricto	Labridae	Wrasses	64			Halichoeres poeyi	blackear wrasse	316389		fHalPoe1	fHalPoe1.pri	GCA_965645315.1		GCA_965645315.1	No					OZ287277.1			HiFi, Hifiasm solo	41	29	785384385		UN	Least concern		ATLASea	Genoscope	Jean-Marc AURY<jmaury@genoscope.cns.fr>		French Exclusive Economic Zone (EEZ)
f59	Fishes	Ray-finned fishes	Actinopterygii (Ray-finned Fishes)	Labriformes sensu stricto	Labridae	Wrasses	64			Halichoeres bivittatus	slippery dick	241291		fHalBiv1	fHalBiv1.pri	GCA_977929225.1		GCA_977929225.1	No					OZ376806.1			HiFi, Hifiasm solo	236	94	842986274		UN	Least concern		ATLASea	Genoscope	Jean-Marc AURY<jmaury@genoscope.cns.fr>		French Exclusive Economic Zone (EEZ)
f59	Fishes	Ray-finned fishes	Actinopterygii (Ray-finned Fishes)	Labriformes sensu stricto	Labridae	Wrasses	64			Halichoeres radiatus	puddingwife wrasse	241299		fHalRad1	fHalRad1.pri	GCA_977964395.1		GCA_977964395.1	No					OZ378057.1			HiFi, Hifiasm solo	341	79	818503451		UN	Least concern		ATLASea	Genoscope	Jean-Marc AURY<jmaury@genoscope.cns.fr>		French Exclusive Economic Zone (EEZ)
f59	Fishes	Ray-finned fishes	Actinopterygii (Ray-finned Fishes)	Labriformes sensu stricto	Odacidae	Wrasses	64			Heteroscarus acroptilus	rainbow cale	1582965		fHetAcr1	fHetAcr1.hap1	GCA_056506875.1		GCA_056506875.1	No	fHetAcr1.hap2	GCA_056506865.1						HiFi, Hifiasm Hi-C phasing	232	152	683727904		UN	Least concern		Minderoo OceanOmics		Emma de Jong <emma.dejong@uwa.edu.au>	Shannon Corrigan <scorrigan@minderoo.org>	Minderoo
f60	Fishes	Ray-finned fishes	Actinopterygii (Ray-finned Fishes)	Ephippiformes	Drepaneidae	Sicklefish		3	1	Drepane punctata	spotted sicklefish	75022	2													SRX3153261							Least concern
f61	Fishes	Ray-finned fishes	Actinopterygii (Ray-finned Fishes)	Perciformes	Bovichtidae	Perch-fishes	50	2993	25	Cottoperca gobio	channel bull blenny	56716	4	fCotGob3	fCotGob3.pri	GCA_900634415.1	GCF_900634415.1	GCF_900634415.1	No			fCotGob3.alt	GCA_900634435.1			ERX2656110;ERX3161571;ERX3161572;ERX3161573;ERX4524659;ERX4524660;ERX4524661	CLR I, FALCON unzip	766	322	609391784		UN	Not Evaluated		VGP		Richard Durbin <rd@sanger.ac.uk>	Iliana Bista <ib8@sanger.ac.uk>	Wellcome Trust	PMID: 33911273
f61	Fishes	Ray-finned fishes	Actinopterygii (Ray-finned Fishes)	Perciformes	Sparidae	Perch-fishes	50			Acanthopagrus latus	yellowfin sea bream	8177		fAcaLat1	fAcaLat1.pri	GCA_904848185.1	GCF_904848185.1	GCF_904848185.1	No			fAcaLat1.alt	GCA_904848175.1	EF506764.1		SRX9339769;SRX9339770;SRX9339771;SRX9339772;SRX9339773;SRX9339774;SRX9339775;SRX9339776;SRX9339777;SRX9339778	CLR, FALCON unzip	215	66	685144197		F	Not Evaluated		VGP		Richard Durbin <rd@sanger.ac.uk>	Jianguo Lu <lujianguo@mail.sysu.edu.cn>	Wellcome Sanger Institute
f61	Fishes	Ray-finned fishes	Actinopterygii (Ray-finned Fishes)	Perciformes	Pholidae	Perch-fishes	50			Pholis gunnellus	rock gunnel	56726		fPhoGun1	fPhoGun1.pri	GCA_910591455.2		GCA_910591455.2	No			fPhoGun1.alt	GCA_910591705.2	OU342828.1		ERX5693461;ERX9660703	HiFi, Hifiasm solo	519	101	588696950		UN	Not Evaluated		DToL		Richard Durbin <rd@sanger.ac.uk>	Mark Blaxter <mb35@sanger.ac.uk>	Wellcome Trust
f61	Fishes	Ray-finned fishes	Actinopterygii (Ray-finned Fishes)	Perciformes	Zoarcidae	Perch-fishes	50			Lycodopsis pacificus	blackbelly eelpout	1772091		fLycPai1	fLycPai1.hap2	GCA_028022725.1	GCA_028022725.1-GB_2025_12_05	GCA_028022725.1-GB_2025_12_05	No	fLycPai1.hap1	GCA_028021495.1			MT asm failed			HiFi, Hifiasm Hi-C phasing	475	109	646369862		F	Not Evaluated		VGP		Joanna Kelley <jokelley@ucsc.edu>	Erich Jarvis <ejarvis@rockefeller.edu>
f61	Fishes	Ray-finned fishes	Actinopterygii (Ray-finned Fishes)	Perciformes	Zoarcidae	Perch-fishes	50			Melanostigma gelatinosum	limp eelpout	1091424		fMelGel1.1	fMelGel1.pri	GCA_949748355.1		GCA_949748355.1	No			fMelGel1.alt	GCA_949748265.1	OX456522.1		ERX11043108	HiFi, Hifiasm solo	1123	534	661975483		UN	Not Evaluated		DToL		Iliana Bista <ib8@sanger.ac.uk>	Mark Blaxter <mb35@sanger.ac.uk>	Wellcome Trust	No PMID https://wellcomeopenresearch.org/articles/9-192
f61	Fishes	Ray-finned fishes	Actinopterygii (Ray-finned Fishes)	Perciformes	Nototheniidae	Perch-fishes	50			Notothenia rossii	marbled rockcod	101497		fNotRos5.1	fNotRos5.pri	GCA_949606895.1		GCA_949606895.1	No			fNotRos5.alt	GCA_949606865.1	OX449123.1			HiFi, Hifiasm solo	943	5100	1042906029		UN	Not Evaluated		DToL		Iliana Bista <ib8@sanger.ac.uk>	Mark Blaxter <mb35@sanger.ac.uk>	Wellcome Trust	PMID: 39221438
f61	Fishes	Ray-finned fishes	Actinopterygii (Ray-finned Fishes)	Perciformes	Triglidae	Perch-fishes	50			Eutrigla gurnardus	grey gurnard	426098		fEutGur1	fEutGur1.pri	GCA_963514095.1		GCA_963514095.1	No			fEutGur1.alt	GCA_963514115.1	OY741288.1		ERX11235653	HiFi, Hifiasm solo	319	872	680483561		UN	Not Evaluated		DToL		Mark Blaxter <mb35@sanger.ac.uk>	Rachel Brittain <rachbrittain@yahoo.co.uk>	Wellcome Trust	PMID: 39246517
f61	Fishes	Ray-finned fishes	Actinopterygii (Ray-finned Fishes)	Perciformes	Triglidae	Perch-fishes	50			Chelidonichthys lucerna	tub gurnard	2576622		fCheLuc1	fCheLuc1.hap1	GCA_965644535.1		GCA_965644535.1	No	fCheLuc1.hap2	GCA_965644425.1						HiFi, Hifiasm Hi-C phasing	523	835	649069712		UN	Least concern		DToL		Mark Blaxter <mb35@sanger.ac.uk>	Rachel Brittain <rachbrittain@yahoo.co.uk>	Wellcome Trust	PMID: 41625984
f61	Fishes	Ray-finned fishes	Actinopterygii (Ray-finned Fishes)	Perciformes	Triglidae	Perch-fishes	50			Chelidonichthys cuculus	red gurnard	426094		fCheCuc1	fCheCuc1.hap1	GCA_971798655.1		GCA_971798655.1	No	fCheCuc1.hap2	GCA_971782555.1			OZ310510.1			HiFi, Hifiasm Hi-C phasing	566	24	666050924		UN	Least concern		DToL		Mark Blaxter <mb35@sanger.ac.uk>	Rachel Brittain <rachbrittain@yahoo.co.uk>	Wellcome Trust
f61	Fishes	Ray-finned fishes	Actinopterygii (Ray-finned Fishes)	Perciformes	Serranidae	Perch-fishes	50			Epinephelus rankini	rankin cod	2930458		fEpiMut1	fEpiMut1.hap1	GCA_048129235.1	GCA_048129235.1-GB_2025_11_02	GCA_048129235.1-GB_2025_11_02	No	fEpiMut1.hap2	GCA_048129065.1						HiFi, Hifiasm Hi-C phasing	407	386	1035398499		UN	Vulnerable		Minderoo OceanOmics		Emma de Jong <emma.dejong@uwa.edu.au>	Shannon Corrigan <scorrigan@minderoo.org>	Minderoo
f61	Fishes	Ray-finned fishes	Actinopterygii (Ray-finned Fishes)	Perciformes	Serranidae	Perch-fishes	50			Epinephelus lanceolatus	giant grouper	310571		fEpiLan1	fEpiLan1.pri	GCA_041903045.1	GCF_041903045.1	GCF_041903045.1	No								HiFi, ONT, HiFiasm solo	183	176	1089387278		F	Not Evaluated		Individual		Qian Zhou <zhouqian@ysfri.ac.cn>		Agriculture Biobreeding Major Project	PMID: 39695150
f61	Fishes	Ray-finned fishes	Actinopterygii (Ray-finned Fishes)	Perciformes	Serranidae	Perch-fishes	50			Cephalopholis fulva	coney	160705		fCepFul1	fCepFul1.pri	GCA_977019285.1		GCA_977019285.1	No					OZ362906.1			HiFi, Hifiasm solo	57	43	1000364229		UN	Least concern		ATLASea	Genoscope	Jean-Marc AURY<jmaury@genoscope.cns.fr>		French Exclusive Economic Zone (EEZ)
f61	Fishes	Ray-finned fishes	Actinopterygii (Ray-finned Fishes)	Perciformes	Serranidae	Perch-fishes	50			Serranus cabrilla	comber	94953		fSerCab1	fSerCab1.pri	GCA_965643205.1		GCA_965643205.1	No					OZ285813.1			HiFi and ONT?, Hifiasm solo	222	219	735053178		F	Least concern		ATLASea	Genoscope	Jean-Marc AURY<jmaury@genoscope.cns.fr>		French Exclusive Economic Zone (EEZ)
f61	Fishes	Ray-finned fishes	Actinopterygii (Ray-finned Fishes)	Perciformes	Serranidae	Perch-fishes	50			Serranus scriba	painted comber	349661		fSerScr1	fSerScr1.pri	GCA_977118025.1		GCA_977118025.1	No					OZ373892.1			ONT, Hifiasm solo	286	253	924801193		UN	Least concern		ATLASea	Genoscope	Jean-Marc AURY<jmaury@genoscope.cns.fr>		French Exclusive Economic Zone (EEZ)
f61	Fishes	Ray-finned fishes	Actinopterygii (Ray-finned Fishes)	Perciformes	Serranidae	Perch-fishes	50			Alphestes afer	mutton hamlet	246622		fAlpAfe1	fAlpAfe1.pri	GCA_977120785.1		GCA_977120785.1	No					OZ374056.1			HiFi, Hifiasm solo	107	86	1004062499		UN	Least concern		ATLASea	Genoscope	Jean-Marc AURY<jmaury@genoscope.cns.fr>		French Exclusive Economic Zone (EEZ)
f61	Fishes	Ray-finned fishes	Actinopterygii (Ray-finned Fishes)	Perciformes	Anthiadidae	Perch-fishes	50			Anthias anthias	swallowtail seaperch	327821		fAntAnt1	fAntAnt1.pri	GCA_964269795.2		GCA_964269795.2	No					OZ184619.1			HiFi, ONT, HiFiasm solo	168	65	796131629		UN	Least concern		ATLASea	Genoscope	Jean-Marc AURY<jmaury@genoscope.cns.fr>		French Exclusive Economic Zone (EEZ)
f61	Fishes	Ray-finned fishes	Actinopterygii (Ray-finned Fishes)	Perciformes	Scorpaenidae	Perch-fishes	50			Scorpaena plumieri	spotted scorpionfish	274700		fScoPlm1	fScoPlm1.pri	GCA_977109165.1		GCA_977109165.1	No					OZ372785.1			HiFi, Hifiasm solo	77	29	1295960027		F	Least concern		ATLASea	Genoscope	Jean-Marc AURY<jmaury@genoscope.cns.fr>		French Exclusive Economic Zone (EEZ)
f61	Fishes	Ray-finned fishes	Actinopterygii (Ray-finned Fishes)	Perciformes	Scorpaenidae	Perch-fishes	50			Scorpaena notata	small red scorpionfish	210003		fScoNot1	fScoNot1.pri	GCA_978406735.1		GCA_978406735.1	No					OZ407469.1			HiFi, Hifiasm solo	61	32	1111126948		UN	Least concern		ATLASea	Genoscope	Jean-Marc AURY<jmaury@genoscope.cns.fr>		French Exclusive Economic Zone (EEZ)
f61	Fishes	Ray-finned fishes	Actinopterygii (Ray-finned Fishes)	Perciformes	Scorpaenidae	Perch-fishes	50			Pterois volitans	red lionfish	185886		fPteVol1	fPteVol1.pri	GCA_977110895.1		GCA_977110895.1	No					OZ373018.1			HiFi, Hifiasm solo	106	35	908168411		UN	Least concern		ATLASea	Genoscope	Jean-Marc AURY<jmaury@genoscope.cns.fr>		French Exclusive Economic Zone (EEZ)
f61	Fishes	Ray-finned fishes	Actinopterygii (Ray-finned Fishes)	Perciformes	Scorpaenidae	Perch-fishes	50			Scorpaenodes tredecimspinosus	deepreef scorpionfish	1182848		fScoTre1	fScoTre1.pri	GCA_978264465.1		GCA_978264465.1	No					OZ407360.1			HiFi, Hifiasm solo	160	54	1049540187		UN	Least concern		ATLASea	Genoscope	Jean-Marc AURY<jmaury@genoscope.cns.fr>		French Exclusive Economic Zone (EEZ)
f61	Fishes	Ray-finned fishes	Actinopterygii (Ray-finned Fishes)	Perciformes	Scorpaenidae	Perch-fishes	50			Scorpaena scrofa	red scorpionfish	210004		fScoScr1	fScoScr1.pri	GCA_982374735.1		GCA_982374735.1	No					OZ454582.1			HiFi, Hifiasm solo	103	24	1168894489		F	Least concern		ATLASea	Genoscope	Jean-Marc AURY<jmaury@genoscope.cns.fr>		French Exclusive Economic Zone (EEZ)
f61	Fishes	Ray-finned fishes	Actinopterygii (Ray-finned Fishes)	Perciformes	Trachinidae	Perch-fishes	50			Trachinus draco	greater weever	56737		fTraDra6	fTraDra6.pri	GCA_977007615.1		GCA_977007615.1	No					OZ345941.1			HiFi, Hifiasm solo	153	76	817366767		M	Least concern		ATLASea	Genoscope	Jean-Marc AURY<jmaury@genoscope.cns.fr>		French Exclusive Economic Zone (EEZ)
f61	Fishes	Ray-finned fishes	Actinopterygii (Ray-finned Fishes)	Perciformes	Trachinidae	Perch-fishes	50			Trachinus radiatus	starry weever	349662		fTraRad1	fTraRad1.pri	GCA_978019985.1		GCA_978019985.1	No					OZ390510.1			HiFi, Hifiasm solo	155	114	780257731		UN	Least concern		ATLASea	Genoscope	Jean-Marc AURY<jmaury@genoscope.cns.fr>		French Exclusive Economic Zone (EEZ)
f61	Fishes	Ray-finned fishes	Actinopterygii (Ray-finned Fishes)	Perciformes	Agonidae	Perch-fishes	50			Agonus cataphractus	hooknose	508607		fAgoCat1	fAgoCat1.pri	GCA_975247245.1		GCA_975247245.1	No					OZ318843.1			HiFi, Hifiasm solo	1188	312	673558796		UN	Least concern		ATLASea	Genoscope	Jean-Marc AURY<jmaury@genoscope.cns.fr>		French Exclusive Economic Zone (EEZ)
f62	Fishes	Ray-finned fishes	Actinopterygii (Ray-finned Fishes)	Chaetodontiformes	Chaetodontidae	Butterflyfishes	66	129	3	Chelmon rostratus	copperband butterflyfish	109905	4	fCheRos1	fCheRos1.pri	GCA_017976325.1	GCF_017976325.1	GCF_017976325.1	No			fCheRos1.alt	GCA_017976315.1	KM978959.1		ERX3161576	CLR II, FALCON unzip	89	29	644208431		UN	Least concern		VGP		Gene Myers <gene@mpi-cbg.de>	Byrappa Venkatesh <mcbbv@imcb.a-star.edu.sg>	Max Planck Society
f62	Fishes	Ray-finned fishes	Actinopterygii (Ray-finned Fishes)	Chaetodontiformes	Chaetodontidae	Butterflyfishes	66			Chaetodon trifascialis	chevron butterflyfish	109706		fChaTrf1	fChaTrf1.hap1	GCA_039877785.1	GCF_039877785.1	GCF_039877785.1	No	fChaTrf1.hap2	GCA_039877575.1			CM078158.1			HiFi, Hifiasm Hi-C phasing	86	37	662505520		M	Near Threatened		Hypothalamus		Lauren O'Connell <loconnel@stanford.edu>	Erich Jarvis <ejarvis@rockefeller.edu>	Stanford University
f62	Fishes	Ray-finned fishes	Actinopterygii (Ray-finned Fishes)	Chaetodontiformes	Chaetodontidae	Butterflyfishes	66			Chaetodon auriga	threadfin butterflyfish	39042		fChaAug3	fChaAug3.hap1	GCA_051107435.1	GCF_051107435.1	GCF_051107435.1	No	fChaAug3.hap2	GCA_051107495.1			CM117795.1			HiFi, Hifiasm Hi-C phasing	206	187	663087921		M	Least concern		Hypothalamus		Lauren O'Connell <loconnel@stanford.edu>	Erich Jarvis <ejarvis@rockefeller.edu>	Stanford University
f63	Fishes	Ray-finned fishes	Actinopterygii (Ray-finned Fishes)	Lobotiformes	Datnioididae	Tripletails		15	1	Datnioides polota	Four-banded tigerfish	428446	4	fDatPol1	fDatPol1.hap1	GCA_054851445.1		GCA_054851445.1	No	fDatPol1.hap2	GCA_054883175.1			CM141736.1			HiFi, Hifiasm Hi-C phasing	179	67	578147581		M	Not Evaluated		VGP		Erich Jarvis <ejarvis@rockefeller.edu>	Thomas Near <thomas.near@yale.edu>	HHMI
f64	Fishes	Ray-finned fishes	Actinopterygii (Ray-finned Fishes)	Lutjaniformes	Lutjanidae	Snappers	66	75	22	Pristipomoides typus	sharptooth jobfish	264210	4	fPriTyp1	fPriTyp1.hap1	GCA_045363895.1	GCA_045363895.1-GB_2025_10_02	GCA_045363895.1-GB_2025_10_02	No	fPriTyp1.hap2	GCA_045363885.1						HiFi, Hifiasm Hi-C phasing	367	283	1147302341		UN	Least concern		Minderoo OceanOmics		Emma de Jong <emma.dejong@uwa.edu.au>	Shannon Corrigan <scorrigan@minderoo.org>	Minderoo
f64	Fishes	Ray-finned fishes	Actinopterygii (Ray-finned Fishes)	Lutjaniformes	Lutjanidae	Snappers	66			Lutjanus erythropterus	crimson snapper	211835		fLutEry1	fLutEry1.hap1	GCA_056507045.1		GCA_056507045.1	No	fLutJan1.hap2	GCA_056507025.1						HiFi, Hifiasm Hi-C phasing	201	171	979950876		UN	Least concern		Minderoo OceanOmics		Emma de Jong <emma.dejong@uwa.edu.au>	Shannon Corrigan <scorrigan@minderoo.org>	Minderoo
f64	Fishes	Ray-finned fishes	Actinopterygii (Ray-finned Fishes)	Lutjaniformes	Lutjanidae	Snappers	66			Symphorus nematophorus	chinamanfish	396798		fSymNem1	fSymNem1.hap1	GCA_048128725.1	GCA_048128725.1-GB_2025_10_01	GCA_048128725.1-GB_2025_10_01	No	fSymNem1.hap2	GCA_048128715.1						HiFi, Hifiasm Hi-C phasing	156	86	1079363760		UN	Least concern		Minderoo OceanOmics		Emma de Jong <emma.dejong@uwa.edu.au>	Shannon Corrigan <scorrigan@minderoo.org>	Minderoo
f64	Fishes	Ray-finned fishes	Actinopterygii (Ray-finned Fishes)	Lutjaniformes	Lutjanidae	Snappers	66			Caesio teres	yellow and blueback fusilier	1311420		fCaeTer1	fCaeTer1.hap1	GCA_048129055.1	GCA_048129055.1-GB_2025_09_29	GCA_048129055.1-GB_2025_09_29	No	fCaeTer1.hap2	GCA_048129025.1						HiFi, Hifiasm Hi-C phasing	352	323	1078118487		UN	Least concern		Minderoo OceanOmics		Emma de Jong <emma.dejong@uwa.edu.au>	Shannon Corrigan <scorrigan@minderoo.org>	Minderoo
f64	Fishes	Ray-finned fishes	Actinopterygii (Ray-finned Fishes)	Lutjaniformes	Lutjanidae	Snappers	66			Ocyurus chrysurus	yellowtail snapper	40499		fOcyChr1	fOcyChr1.pri	GCA_977019275.1		GCA_977019275.1	No					OZ362931.1			HiFi, Hifiasm solo	679	474	1030874922		F	Not evaluated		ATLASea	Genoscope	jean-Marc AURY<jmaury@genoscope.cns.fr>		French Exclusive Economic Zone (EEZ)
f64	Fishes	Ray-finned fishes	Actinopterygii (Ray-finned Fishes)	Lutjaniformes	Haemulidae	Snappers	66			Haemulon flavolineatum	French grunt	236585		fHaeFla1	fHaeFla1.pri	GCA_977076405.1		GCA_977076405.1	No					OZ372434.1			HiFi, Hifiasm solo	66	55	709680278		UN	Least concern		ATLASea	Genoscope	Jean-Marc AURY<jmaury@genoscope.cns.fr>		French Exclusive Economic Zone (EEZ)
f64	Fishes	Ray-finned fishes	Actinopterygii (Ray-finned Fishes)	Lutjaniformes	Haemulidae	Snappers	66			Haemulon aurolineatum	tomtate grunt	236586		fHaeAur1	fHaeAur1.pri	GCA_977014745.1		GCA_977014745.1	No					OZ352223.1			HiFi, Hifiasm solo	98	85	729950604		UN	Least concern		ATLASea	Genoscope	Jean-Marc AURY<jmaury@genoscope.cns.fr>		French Exclusive Economic Zone (EEZ)
f64	Fishes	Ray-finned fishes	Actinopterygii (Ray-finned Fishes)	Acanthuriformes	Acanthuridae	Surgeonfish	66			Acanthurus coeruleus	blue tang surgeonfish	157585		fAcaCoe1	fAcaCoe1.pri	GCA_977062895.1		GCA_977062895.1	No					OZ368145.1			HiFi, Hifiasm solo	42	36	660698797		UN	Least concern		ATLASea	Genoscope	Jean-Marc AURY<jmaury@genoscope.cns.fr>		French Exclusive Economic Zone (EEZ)
f64	Fishes	Ray-finned fishes	Actinopterygii (Ray-finned Fishes)	Acanthuriformes	Acanthuridae	Surgeonfish	66			Acanthurus tractus	fiveband surgeonfish	1316013		fAcaTra1	fAcaTra1.pri	GCA_980438365.1		GCA_980438365.1	No					OZ413088.1			HiFi, Hifiasm solo	50	27	650160964		UN	Least concern		ATLASea	Genoscope	Jean-Marc AURY<jmaury@genoscope.cns.fr>		French Exclusive Economic Zone (EEZ)
f64	Fishes	Ray-finned fishes	Actinopterygii (Ray-finned Fishes)	Acanthuriformes	Moronidae	Temperate basses	66			Dicentrarchus labrax	European seabass	13489		fDicLab2	fDicLab2.pri	GCA_977040325.1		GCA_977040325.1	No					OZ367118.1			HiFi, Hifiasm solo	68	58	699137013		M	Near threatend		ATLASea	Genoscope	Jean-Marc AURY<jmaury@genoscope.cns.fr>		French Exclusive Economic Zone (EEZ)
f64	Fishes	Ray-finned fishes	Actinopterygii (Ray-finned Fishes)	Acanthuriformes	Priacanthidae	Bigeyes	66			Pristigenys meyeri	redstripe bigeye	1609310		fPriMey1	fPriMey1.hap1	GCA_056506805.1		GCA_056506805.1	No	fPriMey1.hap2	GCA_056506795.1						HiFi, Hifiasm Hi-C phasing	209	127	833899124		UN	Least concern		Minderoo OceanOmics		Emma de Jong <emma.dejong@uwa.edu.au>	Shannon Corrigan <scorrigan@minderoo.org>	Minderoo
f64	Fishes	Ray-finned fishes	Actinopterygii (Ray-finned Fishes)	Acanthuriformes	Priacanthidae	Bigeyes	66			Heteropriacanthus cruentatus	glasseye	342441		fHetCru1	fHetCru1.pri	GCA_977009785.1		GCA_977009785.1	No					OZ346680.1			HiFi, Hifiasm solo	124	65	681316587		F	Least concern		ATLASea	Genoscope	Jean-Marc AURY<jmaury@genoscope.cns.fr>		French Exclusive Economic Zone (EEZ)
f64	Fishes	Ray-finned fishes	Actinopterygii (Ray-finned Fishes)	Acanthuriformes	Cepolidae	Bandfishes	66			Cepola macrophthalma	red bandfish	334382		fCepMac1	fCepMac1.hap1	GCA_978015445.1		GCA_978015445.1	No	fCepMac1.hap2	GCA_978015425.1			OZ389398.1			HiFi, Hifiasm Hi-C phasing	1270	737	586164271		UN	Least concern		DToL		Mark Blaxter <mb35@sanger.ac.uk>	Rachel Brittain <rachbrittain@yahoo.co.uk>	Wellcome Trust
f64	Fishes	Ray-finned fishes	Actinopterygii (Ray-finned Fishes)	Caproiformes	Caproidae	Boarfishes	66			Capros aper	boarfish	206100		fCapApe1	fCapApe1.pri	GCA_965364685.1		GCA_965364685.1	No					OZ263305.1			HiFi, Hifiasm solo	492	146	649601108		F	Least concern		ATLASea	Genoscope	Jean-Marc AURY<jmaury@genoscope.cns.fr>		French Exclusive Economic Zone (EEZ)
f65	Fishes	Ray-finned fishes	Actinopterygii (Ray-finned Fishes)	Spariformes	Sparidae	Sea breams/Porgies	50	253	12	Sparus aurata	gilthead seabream	8175	4	fSpaAur1	fSpaAur11.2.pri	GCA_900880675.2	GCF_900880675.2	GCA_900880675.2	No			fSpaAur11.2.alt	GCA_900880695.1	OD909577.1		SRX20916796;SRX20916797;SRX20916798;SRX20916799;SRX20916800;SRX20916802;SRX20916803;SRX20916804;SRX20916805;SRX20916806	CLR II, FALCON unzip	1223	175	833578411		UN	Least concern		VGP		Richard Durbin <rd@sanger.ac.uk>	Byrappa Venkatesh <mcbbv@imcb.a-star.edu.sg>	Wellcome Sanger Institute
f65	Fishes	Ray-finned fishes	Actinopterygii (Ray-finned Fishes)	Spariformes	Sparidae	Sea breams/Porgies	50			Pagrus pagrus	common seabream	8173		fPagPag1	fPagPag1.hap1	GCA_965226575.1		GCA_965226575.1	No	fPagPag1.hap2	GCA_965225695.1			OZ245659.1			HiFi, Hifiasm Hi-C phasing	1111	575	825682423		UN	Least concern		DToL		Mark Blaxter <mb35@sanger.ac.uk>	Kesella Scott-Somme	Wellcome Trust
f65	Fishes	Ray-finned fishes	Actinopterygii (Ray-finned Fishes)	Spariformes	Sparidae	Sea breams/Porgies	50			Diplodus annularis	annular seabream	48913		fDipAnn1	fDipAnn1.pri	GCA_977110885.1		GCA_977110885.1	No								HiFi, Hifiasm solo	51	28	780857085		F	Least concern		ATLASea		Jean-Marc AURY<jmaury@genoscope.cns.fr>		French Exclusive Economic Zone (EEZ)
f65	Fishes	Ray-finned fishes	Actinopterygii (Ray-finned Fishes)	Spariformes	Sparidae	Sea breams/Porgies	50			Diplodus vulgaris	Common two-banded seabream	87756		fDipVul1	fDipVul1.hap1	GCA_978021955.1		GCA_978021955.1	No					OZ404308.1			HiFi, Hifiasm solo	83	40	825863445		UN	Least concern		ATLASea		Jean-Marc AURY<jmaury@genoscope.cns.fr>		French Exclusive Economic Zone (EEZ)
f65	Fishes	Ray-finned fishes	Actinopterygii (Ray-finned Fishes)	Spariformes	Sparidae	Sea breams/Porgies	50			Sarpa salpa	salema porgy	87759		fSarSal1	fSarSal1.pri	GCA_977007045.1		GCA_977007045.1	No					OZ345433.1			HiFi, Hifiasm solo	98	34	782223876		M	Least concern		ATLASea		Jean-Marc AURY<jmaury@genoscope.cns.fr>		French Exclusive Economic Zone (EEZ)
f65	Fishes	Ray-finned fishes	Actinopterygii (Ray-finned Fishes)	Spariformes	Sparidae	Sea breams/Porgies	50			Pagellus erythrinus	common pandora	50593		fPagEry1	fPagEry1.pri	GCA_965643245.1		GCA_965643245.1	No					OZ285838.1			HiFi, Hifiasm solo	112	93	765650454		F	Least concern		ATLASea		Jean-Marc AURY<jmaury@genoscope.cns.fr>		French Exclusive Economic Zone (EEZ)
f65	Fishes	Ray-finned fishes	Actinopterygii (Ray-finned Fishes)	Spariformes	Sparidae	Sea breams/Porgies	50			Pagellus bogaraveo	blackspot seabream	98819		fPagBog1	fPagBog1.pri	GCA_979666705.1		GCA_979666705.1	No					OZ412449.1			HiFi, Hifiasm solo	162	64	849831186		hermaphrodite monoiciuos	Near Threatened		ATLASea		Jean-Marc AURY<jmaury@genoscope.cns.fr>		French Exclusive Economic Zone (EEZ)
f65	Fishes	Ray-finned fishes	Actinopterygii (Ray-finned Fishes)	Spariformes	Sparidae	Sea breams/Porgies	50			Spondyliosoma cantharus	black seabream	50595		fSpoCan1	fSpoCan1.pri	GCA_965243705.1		GCA_965243705.1	No					OZ251602.1			HiFi, Hifiasm solo	157	58	794851385		UN	Least concern		ATLASea		Jean-Marc AURY<jmaury@genoscope.cns.fr>		French Exclusive Economic Zone (EEZ)
f65	Fishes	Ray-finned fishes	Actinopterygii (Ray-finned Fishes)	Spariformes	Sparidae	Sea breams/Porgies	50			Acanthopagrus schlegelii	black porgy	72011		fAcaSch1	fAcaSch1.pri	GCA_041753875.1		GCA_041753875.1	No								HiFi, ONT-UL, Hifiasm	24	24	714975658		M	Least concern		Individual		Qiong Shi <shiqiong@szu.edu.cn>	Li Deng <lideng03@szu.edu.cn>	National Key R & D Program of China	PMID: 40016269
f65	Fishes	Ray-finned fishes	Actinopterygii (Ray-finned Fishes)	Spariformes	Lethrinidae	Sea breams/Porgies	50			Lethrinus nebulosus	spangled emperor	182658		fLetNeb1	fLetNeb1.hap1	GCA_045362495.1	GCA_045362495.1-GB_2025_09_26	GCA_045362495.1-GB_2025_09_26	No	fLetNeb1.hap2	GCA_045362485.1						HiFi, Hifiasm Hi-C phasing	422	226	1133212262		UN	Least concern		Minderoo OceanOmics		Emma de Jong <emma.dejong@uwa.edu.au>	Shannon Corrigan <scorrigan@minderoo.org>	Minderoo
f65	Fishes	Ray-finned fishes	Actinopterygii (Ray-finned Fishes)	Spariformes	Lethrinidae	Sea breams/Porgies	50			Lethrinus laticaudatus	grass emperor	182655		fLetLai1	fLetLai1.hap1	GCA_056507095.1		GCA_056507095.1	No	fLetLat1.hap2	GCA_056507075.1						HiFi, Hifiasm Hi-C phasing	380	206	1090703265		UN	Least concern		Minderoo OceanOmics		Emma de Jong <emma.dejong@uwa.edu.au>	Shannon Corrigan <scorrigan@minderoo.org>	Minderoo
f65	Fishes	Ray-finned fishes	Actinopterygii (Ray-finned Fishes)	Spariformes	Lethrinidae	Sea breams/Porgies	50			Spicara maena	blotched picarel	98823		fSpiMae1	fSpiMae1.pri	GCA_978045295.1		GCA_978045295.1	No					OZ405070.1			HiFi, Hifiasm solo	130	34	770850882		F	Least concern		ATLASea		Jean-Marc AURY<jmaury@genoscope.cns.fr>		French Exclusive Economic Zone (EEZ)
f66	Fishes	Ray-finned fishes	Actinopterygii (Ray-finned Fishes)	Lophiiformes	Antennariidae	Monkfishes/Anglerfishes	50	358	2	Antennarius maculatus	warty frogfish	882753	4	fAntMac1	fAntMac1.pri	GCA_013358685.1	GCA_013358685.1-GB_2025_09_20	GCA_013358685.1-GB_2025_09_20	No			fAntMac1.alt	GCA_013347815.1	CM023630.1			CLR, FALCON unzip	374	155	549949511		UN	Not Evaluated		VGP		Gene Myers <gene@mpi-cbg.de>	Andi Kautt <andreas.kautt@gmail.com>	Max Planck Society
f66	Fishes	Ray-finned fishes	Actinopterygii (Ray-finned Fishes)	Lophiiformes	Chaunacidae	Monkfishes/Anglerfishes	50			Chaunax flavomaculatus	yellowspot frogmouth	2999897		fChaFls1	fChaFls1.pri	GCA_977071325.1		GCA_977071325.1	No					OZ371244.1			HiFi, Hifiasm solo	100	52	673263498		UN	Least concern		ATLASea		Jean-Marc AURY<jmaury@genoscope.cns.fr>		French Exclusive Economic Zone (EEZ)
f67	Fishes	Ray-finned fishes	Actinopterygii (Ray-finned Fishes)	Tetraodontiformes	Tetraodontidae	Plectognaths	66	435	6	Takifugu rubripes	Japanese puffer (torafugu)	31033	4	fTakRub1	fTakRub1.3.pri	GCA_901000725.3	GCF_901000725.3	GCA_901000725.3	No			fTakRub1.3.alt	GCA_901000745.3	OD909576.1		SRX17772846;SRX17772847;SRX17772848;SRX17772849;SRX18664437;SRX18665118;SRX18667050;SRX18683717;SRX18689623;SRX18691381	CLR II, FALCON unzip	529	127	384110215		M	Near Threatened		VGP		Richard Durbin <rd@sanger.ac.uk>	Byrappa Venkatesh <mcbbv@imcb.a-star.edu.sg>	Wellcome Sanger Institute
f67	Fishes	Ray-finned fishes	Actinopterygii (Ray-finned Fishes)	Tetraodontiformes	Molidae	Plectognaths	66			Ranzania laevis	slender sunfish	215407		fRanLae1	fRanLae1.hap1	GCA_056748195.1		GCA_056748195.1	No	fRanLae1.hap2	GCA_056748185.1						HiFi, Hifiasm Hi-C phasing	379	245	608623193		UN	Least concern		Minderoo OceanOmics		Emma de Jong <emma.dejong@uwa.edu.au>	Shannon Corrigan <scorrigan@minderoo.org>	Minderoo
f67	Fishes	Ray-finned fishes	Actinopterygii (Ray-finned Fishes)	Tetraodontiformes	Ostraciidae	Plectognaths	66			Rhinesomus triqueter	smooth trunkfish	1182262		fRhiTri1	fRhiTri1.pri	GCA_977090075.1		GCA_977090075.1	No					OZ372704.1			HiFi, Hifiasm Hi-C phasing	149	104	846516348		UN	Least concern		ATLASea		Jean-Marc AURY<jmaury@genoscope.cns.fr>		French Exclusive Economic Zone (EEZ)
f67	Fishes	Ray-finned fishes	Actinopterygii (Ray-finned Fishes)	Tetraodontiformes	Monacanthidae	Plectognaths	66			Monacanthus ciliatus	fringed filefish	303715		fMonCil1	fMonCil1.pri	GCA_977018155.1		GCA_977018155.1	No					OZ360345.1			HiFi, Hifiasm solo	571	145	476298238		UN	Least concern		ATLASea		Jean-Marc AURY<jmaury@genoscope.cns.fr>		French Exclusive Economic Zone (EEZ)
f68	Fishes	Ray-finned fishes	Actinopterygii (Ray-finned Fishes)	Pempheriformes	Pempheridae	Sweepers	55	231	5	Pempheris klunzingeri	rough bullseye	3127111	4	fPemKlu1	fPemKlu1.hap1	GCA_042242105.1	GCF_042242105.1	GCF_042242105.1	No	fPemKlu1.hap2	GCA_042242125.1						HiFi, Hifiasm Hi-C phasing	528	441	646252061		UN	Not Evaluated		Minderoo OceanOmics		Emma de Jong <emma.dejong@uwa.edu.au>	Shannon Corrigan <scorrigan@minderoo.org>	Minderoo
f68	Fishes	Ray-finned fishes	Actinopterygii (Ray-finned Fishes)	Pempheriformes	Pempheridae	Sweepers	55			Pempheris schomburgkii	copper sweeper	1182198		fPemSco2	fPemSco2.hap1	GCA_054100275.1		GCA_054100275.1	No	fPemSco2.hap2	GCA_054100245.1			CM134076.1			HiFi, Hifiasm Hi-C phasing	860	538	746079414		M	Least concern		VGP		Erich Jarvis <ejarvis@rockefeller.edu>	Thomas Near <thomas.near@yale.edu>	HHMI
f68	Fishes	Ray-finned fishes	Actinopterygii (Ray-finned Fishes)	Pempheriformes	Lateolabracidae	Asian sea basses	55			Lateolabrax maculatus	Chinese sea bass	315492		fLatMac1	fLatMac1.pri	GCA_031216445.1	GCA_031216445.1-GB_2025_09_17	GCA_031216445.1-GB_2025_09_17	No								HiFi, ONT-UL, Hifiasm	109	109	632510465		M	Least concern		Individual		Changwei Shao <shaocw@ysfri.ac.cn>		Marine S&T Fund of Shandong Province for Qingdao Marine Science and Technology Center	PMID: 38326339
f68	Fishes	Ray-finned fishes	Actinopterygii (Ray-finned Fishes)	Pempheriformes	Polyprionidae	Wreckfishes	55			Polyprion americanus	Wreckfish	112728		fPolAme2	fPolAme2.pri	GCA_977971305.1		GCA_977971305.1	No					OZ387669.1			HiFi, Hifiasm solo	69	46	767326086		M	Not Evaluated		ATLASea		Jean-Marc AURY<jmaury@genoscope.cns.fr>		French Exclusive Economic Zone (EEZ)
f69	Fishes	Ray-finned fishes	Actinopterygii (Ray-finned Fishes)	Kurtiformes	Apogonidae	Kurter/Cardinal perches	75	350	3	Sphaeramia orbicularis	orbiculate cardinalfish	375764	4	fSphaOr1	fSphaOr1.pri	GCA_902148855.1	GCF_902148855.1	GCF_902148855.1	No			fSphaOr1.alt	GCA_902148825.1			ERX3161565	CLR I, FALCON unzip	2183	340	1342662642		M	Not Evaluated		VGP		Richard Durbin <rd@sanger.ac.uk>	Byrappa Venkatesh <mcbbv@imcb.a-star.edu.sg>	Wellcome Sanger Institute
f69	Fishes	Ray-finned fishes	Actinopterygii (Ray-finned Fishes)	Kurtiformes	Apogonidae	Kurter/Cardinal perches	75	350		Apogon imberbis	cardinalfish	357811		fApoImb1	fApoImb1.pri	GCA_964211915.2		GCA_964211915.2	No								HiFi, Hifiasm solo	37	32	819116059		UN	Least concern		ATLASea	Genoscope	Jean-Marc AURY<jmaury@genoscope.cns.fr>		French Exclusive Economic Zone (EEZ)
f69	Fishes	Ray-finned fishes	Actinopterygii (Ray-finned Fishes)	Kurtiformes	Apogonidae	Kurter/Cardinal perches	75	350		Astrapogon puncticulatus	Blackfin cardinalfish	588211		fAstPun1	fAstPun1.pri	GCA_977014485.1		GCA_977014485.1	No					OZ351879.1			HiFi, Hifiasm solo	240	35	770631369		F	Least concern		ATLASea	Genoscope	Jean-Marc AURY<jmaury@genoscope.cns.fr>		French Exclusive Economic Zone (EEZ)
f70	Fishes	Ray-finned fishes	Actinopterygii (Ray-finned Fishes)	Gobiesociformes	Gobiesocidae	Clingfishes	112	158	3	Gouania willdenowi	blunt-snouted clingfish	441366	4	fGouWil1	fGouWil2.2.pri	GCA_900634775.2	GCF_900634775.2	GCA_900634775.2	No			fGouWil2.2.alt	GCA_900650505.1	LR822064.1		ERX2656103;ERX2656104;ERX2656105	CLR I, FALCON unzip	1594	441	937150793		UN	Least concern		VGP		Richard Durbin <rd@sanger.ac.uk>	Hannes Svardal <Hannes.Svardal@uantwerpen.be>	Wellcome Sanger Institute	PMID: 33911273
f70	Fishes	Ray-finned fishes	Actinopterygii (Ray-finned Fishes)	Gobiesociformes	Gobiesocidae	Clingfishes	112			Apletodon dentatus	Small-headed clingfish	206117		fAplDen1	fAplDen1.pri	GCA_965542115.1		GCA_965542115.1	No					OZ264089.1			HiFi, Hifiasm solo	181	113	863938661		UN	Least concern		ATLASea	Genoscope	Jean-Marc AURY<jmaury@genoscope.cns.fr>		French Exclusive Economic Zone (EEZ)
f70	Fishes	Ray-finned fishes	Actinopterygii (Ray-finned Fishes)	Gobiesociformes	Gobiesocidae	Clingfishes	112			Diplecogaster bimaculata	Two-spotted clingfish	210029		fDipBim1	fDipBim1.hap1	GCA_976919225.1		GCA_976919225.1	No	fDipBim1.hap2	GCA_976916555.1			OZ321509.1			HiFi, Hifiasm Hi-C phasing	6576	2957	2211921875		F	Least concern		DToL		Mark Blaxter <mb35@sanger.ac.uk>		Wellcome Trust
f71	Fishes	Ray-finned fishes	Actinopterygii (Ray-finned Fishes)	Trachiniformes	Trachinidae	Weeverfish	112	68	1	Echiichthys vipera	lesser weever	94984	4	fEchVip8	fEchVip8.pri	GCA_963691815.1		GCA_963691815.1	Has X and Y			fEchVip8.alt	GCA_963691805.1	OY829670.1			HiFi, Hifiasm solo	739	133	800398249		UN	Not Evaluated		DToL		Richard Durbin <rd@sanger.ac.uk>	Rachel Brittain <rachbrittain@yahoo.co.uk>	Wellcome Trust
f72	Fishes	Ray-finned fishes	Actinopterygii (Ray-finned Fishes)	Scorpaeniformes (Cyclopteridae)	Cyclopteridae	Male-cheeked fishes	40	32	1	Cyclopterus lumpus	lumpfish	8103	4	fCycLum1	fCycLum1.pri	GCA_009769545.1	GCF_009769545.1	GCF_009769545.1	No	fCycLum2.pri	GCA_963457625.1	fCycLum1.alt, fCycLum2.alt	GCA_009769515.1, GCA_963457675.1		PRJNA516733	SRX22056789;SRX22056790;SRX22056791;SRX22056792;SRX22056793;SRX22056794;SRX22056795;SRX22056796;SRX22056797;SRX22056800	CLR I, FALCON unzip	395	48	572885595		M	Not Evaluated		VGP		Tony Einfeldt <tony.einfeldt@gmail.com>	Erich Jarvis <ejarvis@rockefeller.edu>	HHMI
f73	Fishes	Ray-finned fishes	Actinopterygii (Ray-finned Fishes)	Scorpaeniformes	Sebastidae	Rockfishes	40	1320	9	Sebastes umbrosus	honeycomb rockfish	72105	4	fSebUmb1	fSebUmb1.pri	GCA_015220745.1	GCF_015220745.1	GCF_015220745.1	No			fSebUmb1.alt	GCA_015220095.1		PRJNA516733 spelling of umbosus in SRA incorrect	SRX10895064;SRX10895065	CLR I, FALCON unzip	353	128	800904020		M	Not Evaluated		VGP		Peter Sudmant <psudmant@berkeley.edu>	Sree Rohit Raj Kolora <rohitkolora@berkeley.edu>
f73	Fishes	Ray-finned fishes	Actinopterygii (Ray-finned Fishes)	Scorpaeniformes	Sebastidae	Rockfishes	40			Sebastes fasciatus	Acadian redfish	394691		fSebFas1	fSebFas1.pri	GCA_043250625.1	GCF_043250625.1	GCF_043250625.1	No			fSebFas1.alt	GCA_043250585.1			SRX27568434	HiFi, Hifiasm Hi-C phasing	674	203	833835073		M	Endangered		VGP		Ian Bradbury <Ian.Bradbury@dfo-mpo.gc.ca>	Erich Jarvis <ejarvis@rockefeller.edu>
f73	Fishes	Ray-finned fishes	Actinopterygii (Ray-finned Fishes)	Scorpaeniformes	Sebastidae	Rockfishes	40			Sebastes mentella	deepwater redfish	394696		fSebMen1	fSebMen1.hap1	GCA_054850865.1		GCA_054850865.1	No	fSebMen1.hap2	GCA_054851115.1						HiFi, Hifiasm Hi-C phasing	928	463	834814673		M	Least concern		VGP		Ian Bradbury <Ian.Bradbury@dfo-mpo.gc.ca>	Erich Jarvis <ejarvis@rockefeller.edu>
f73	Fishes	Ray-finned fishes	Actinopterygii (Ray-finned Fishes)	Scorpaeniformes	Sebastidae	Rockfishes	40			Helicolenus dactylopterus	blackbelly rosefish	202727		fHelDac2	fHelDac2.pri	GCA_981148845.1		GCA_981148845.1	No					OZ414169.1			HiFi, Hifiasm solo	297	211	811362676		M	Least concern		ATLASea		Jean-Marc AURY<jmaury@genoscope.cns.fr>		French Exclusive Economic Zone (EEZ)
f73	Fishes	Ray-finned fishes	Actinopterygii (Ray-finned Fishes)	Scorpaeniformes	Cottidae	Cottids	40			Taurulus bubalis	long-spined sea scorpion	61643		fTauBub2	fTauBub2.pri	GCA_910589615.1		GCA_910589615.1	No				GCA_910589325.1	OU342732.1		ERX5921408	HiFi, Hifiasm solo	269	27	615153901		UN	Least concern		DToL		Mark Blaxter <mb35@sanger.ac.uk>	Sophie Potter <Potter@hw.ac.uk>	Wellcome Trust	PMID: 36312458
f73	Fishes	Ray-finned fishes	Actinopterygii (Ray-finned Fishes)	Scorpaeniformes	Cottidae	Cottids	40			Myoxocephalus scorpius	shorthorn sculpin	8097		fMyoSco1	fMyoSco1.hap1	GCA_054668685.1		GCA_048126635.0	No	fMyoSco1.hap2, fMyoSco2	GCA_054668615.1, GCA_977012325.1			CM138744.1			HiFi, Hifiasm Hi-C phasing	598	52	726355411		M	Least concern		Individual		Ian Bradbury <Ian.Bradbury@dfo-mpo.gc.ca>	Erich Jarvis <ejarvis@rockefeller.edu>
f73	Fishes	Ray-finned fishes	Actinopterygii (Ray-finned Fishes)	Scorpaeniformes	Gasterosteidae	Sticklebacks	40			Spinachia spinachia	sea stickleback	206126		fSpiSpi1	fSpiSpi1.hap1	GCA_048126635.1	GCA_048126635.1-GB_2025_08_04	GCA_048126635.1	No	fSpiSpi1.hap2	GCA_048127205.1			CM106668.1		SRX11949002;SRX11949003;SRX11949004;SRX11949005;SRX11949006;SRX11949007;SRX11949008;SRX11949009	HiFi, Hifiasm Hi-C phasing	278	37	407541755		UN	Least concern		Yggdrasil		Tom Gilbert <tgilbert@snm.ku.dk>	Andi Kautt <andreas.kautt@gmail.com>	Carlsberg Foundation
f73	Fishes	Ray-finned fishes	Actinopterygii (Ray-finned Fishes)	Scorpaeniformes	Gasterosteidae	Sticklebacks	40			Pungitius pungitius	ninespine stickleback	134920		fPunPun2.1	fPunPun2.pri	GCA_949316345.1	GCF_949316345.1	GCF_949316345.1	No			fPunPun2.alt	GCA_949316245.1	OX438562.1		ERX10650725;SRX7485209;SRX7485210;SRX7485211;SRX7485212;SRX7485213;SRX7485214;SRX7485215;SRX7485216;SRX7485217	HiFi, Hifiasm solo	913	175	480450674		M	Least concern		DToL		Mark Blaxter <mb35@sanger.ac.uk>	Bernd Hanfling <ecowild@hw.ac.uk>	Wellcome Trust	PMID: 39114814
f73	Fishes	Ray-finned fishes	Actinopterygii (Ray-finned Fishes)	Scorpaeniformes	Gasterosteidae	Sticklebacks	40			Gasterosteus aculeatus	three-spined stickleback	69293		fgasAcu3	fgasAcu3.hap1	GCA_964276395.1	GCF_964276395.1	GCF_964276395.1	Has X and Y	fGasAcu3.hap2	GCA_964276385.1			OZ193855.1		ERX10846916;SRX18504408;SRX18504409;SRX18504410;SRX18504411;SRX18504412;SRX18504413;SRX18504414;SRX18504415;SRX18504416	HiFi, Hifiasm Hi-C phasing	460	129	511138727		M	Least concern		DToL		Mark Blaxter <mb35@sanger.ac.uk>	Bernd Hanfling <ecowild@hw.ac.uk>	Wellcome Trust
f92	Fishes	Ray-finned fishes	Actinopterygii (Ray-finned Fishes)	Callionymiformes	Callionymidae	Dragonets	75	215	2	Neosynchiropus ocellatus	ocellated dragonet	34785	4	fNeoOce1	fNeoOce1.hap1	GCA_044231665.1	GCA_044231665.1-GB_2025_09_22	GCA_044231665.1-GB_2025_09_22	No	fNeoOce1.hap2	GCA_044231645.1			CM094629.1			HiFi, Hifiasm Hi-C phasing	205	106	470074369		UN	Least concern		Yggdrasil		Tom Gilbert <tgilbert@snm.ku.dk>	Andi Kautt <andreas.kautt@gmail.com>	Carlsberg Foundation
f92	Fishes	Ray-finned fishes	Actinopterygii (Ray-finned Fishes)	Callionymiformes	Callionymidae	Dragonets	75			Synchiropus picturatus	picturesque dragonet	586865		fSynPic1	fSynPic1.hap2	GCA_044231675.1	GCA_044231675.1-GB_2025_09_15	GCA_044231675.1-GB_2025_09_15	No	fSynPic1.hap1	GCA_044231685.1						HiFi, Hifiasm Hi-C phasing	400	300	492062741		UN	Least concern		Yggdrasil		Tom Gilbert <tgilbert@snm.ku.dk>	Andi Kautt <andreas.kautt@gmail.com>	Carlsberg Foundation
f74	Fishes	Cartilaginous fishes	Chondrichthyes (Cartilaginous Fishes)	Chimaeriformes	Chimaeridae	Chimaeras/ratfish sharks	332	49	1	Hydrolagus colliei	spotted ratfish	7873	4	sHydCol1	sHydCol1.hap2	GCA_035084275.1		GCA_035084275.1	No	sHydCol1.hap1	GCA_035084065.1						HiFi, Hifiasm Hi-C phasing	2484	532	1003172678		M	Least concern		VGP		Gavin Naylor <gjpnaylor@gmail.com>	Erich Jarvis <ejarvis@rockefeller.edu>	HHMI
f75	Fishes	Cartilaginous fishes	Chondrichthyes (Cartilaginous Fishes)	Heterodontiformes	Heterodontidae	Bullhead sharks	198	9	2	Heterodontus francisci	horn shark	7792	4	sHetFra1	sHetFra1.hap2	GCA_036365525.1	GCF_036365525.1	GCF_036365525.1	Has X only	sHetFra1.hap1	GCA_036365495.1						HiFi, Hifiasm Hi-C phasing	4286	1496	5196885747		F	Not Evaluated		VGP		Gavin Naylor <gjpnaylor@gmail.com>	Erich Jarvis <ejarvis@rockefeller.edu>	HHMI
f76	Fishes	Cartilaginous fishes	Chondrichthyes (Cartilaginous Fishes)	Orectolobiformes	Hemiscylliidae	Carpet sharks	183	45	3	Hemiscyllium ocellatum	epaulette shark	170820	4	sHemOce1	sHemOce1.pat	GCA_020745735.1	GCF_020745735.1	GCF_020745735.1	Has X and Y	sHemOce1.mat	GCA_020745765.1					SRX21609204;SRX21609206;SRX2592163;SRX2592164;SRX2592165;SRX2592166;SRX2592167;SRX2592168;SRX2592169;SRX2592170	CLR II, TrioCanu	5667	1963	3983483121		M	Least concern		VGP		Gavin Naylor <gjpnaylor@gmail.com>	Olivier Fedrigo <ofedrigo@rockefeller.edu>	Consortium Shark PIs
f76	Fishes	Cartilaginous fishes	Chondrichthyes (Cartilaginous Fishes)	Orectolobiformes	Stegostomatidae	Carpet sharks	183			Stegostoma tigrinum	zebra shark	3053191		sSteTig4	sSteTig4.hap1	GCA_030684315.1	GCF_030684315.1	GCF_030684315.1	Has X (where is Y? male)	sSteTig4.hap2	GCA_030684295.1					SRX15207329;SRX15207330;SRX15207331;SRX15207332;SRX15207333;SRX15207334;SRX15207335;SRX15207336;SRX15207338;SRX15207339	HiFi, Hifiasm Hi-C phasing	1994	835	3198515386		M	Endangered		VGP		Kady Lyons <klyons@georgiaaquarium.org>	Gavin Naylor <gjpnaylor@gmail.com>	HHMI
f77	Fishes	Cartilaginous fishes	Chondrichthyes (Cartilaginous Fishes)	Lamniformes	Alopiidae	Mackerel sharks/Great white	169	15	3	Carcharodon carcharias	great white shark	13397	4	sCarCar2	sCarCar2.pri	GCA_017639515.1	GCF_017639515.1	GCF_017639515.1	Has X and Y			sCarCar2.alt	GCA_017639455.1	KC914387.1		SRX1621008;SRX228421;SRX4627240;SRX4627241;SRX4627243;SRX4627244	CLR I, FALCON unzip	3358	719	4286311191		M	Vulnerable		VGP		Gavin Naylor <gjpnaylor@gmail.com>	Olivier Fedrigo <ofedrigo@rockefeller.edu>	College of Charleston
f77	Fishes	Cartilaginous fishes	Chondrichthyes (Cartilaginous Fishes)	Lamniformes	Alopiidae	Mackerel sharks/Great white	169			Cetorhinus maximus	basking shark	57982		sCetMax3	sCetMax3.hap1	GCA_964194155.1		GCA_964194155.1	Has X only	sCetMax3.hap2	GCA_964194165.1			OZ077486.1			HiFi, Hifiasm Hi-C phasing	7866	5088	3993866540		F	Endangered		DToL		Mark Blaxter <mb35@sanger.ac.uk>	Nick Davison <Nick.Davison@glasgow.ac.uk>	Wellcome Trust	PMID: 41938266
f77	Fishes	Cartilaginous fishes	Chondrichthyes (Cartilaginous Fishes)	Lamniformes	Odontaspididae	Mackerel sharks/Great white	169			Carcharias taurus	sand tiger shark	1810		sCarTau1	sCarTau1.hap1	GCA_055471155.1		GCA_055471155.1	Has X and Y	sCarTau1.hap2	GCA_055471145.1			CM144613.1			HiFi, Hifiasm Hi-C phasing	2705	1171	4482499012		M	Critically Endangered		VGP		Gavin Naylor <gjpnaylor@gmail.com>	Erich Jarvis <ejarvis@rockefeller.edu>	University of Florida
f78	Fishes	Cartilaginous fishes	Chondrichthyes (Cartilaginous Fishes)	Carcharhiniformes	Scyliorhinidae	Ground sharks/Hammerhead	169	287	3	Scyliorhinus canicula	small-spotted catshark	7830	4	sScyCan1	sScyCan1.pri	GCA_902713615.2	GCF_902713615.2	GCA_902713615.2	Has X (Y not assembled)			sScyCan1.alt	GCA_902713625.2			SRX13278978;SRX13278979;SRX13278980;SRX13278981;SRX13278982;SRX13278983;SRX14462102;SRX14462103;SRX14462104;SRX14462105	CLR II, FALCON unzip	7773	645	4220389930		M	Least concern		Sanger 25G		Daniel Mead <da2@sanger.ac.uk>	Richard Durbin <rd@sanger.ac.uk>	Wellcome Sanger Institute, Baylor Univesity
f78	Fishes	Cartilaginous fishes	Chondrichthyes (Cartilaginous Fishes)	Carcharhiniformes	Triakidae	Ground sharks/Hammerhead	169			Mustelus asterias	starry smooth-hound shark	112232		sMusAst1	sMusAst1.hap1	GCA_964213995.1		GCA_964213995.1	Has X	sMusAst1.hap2	GCA_964214025.1			OZ172924.1			HiFi, Hifiasm Hi-C phasing	8903	5313	3679774521		UN	Near Threatened		DToL		Mark Blaxter <mb35@sanger.ac.uk>	Kathrin Vossen <kathrin.vossen@cefas.gov.uk>	Wellcome Trust
f78	Fishes	Cartilaginous fishes	Chondrichthyes (Cartilaginous Fishes)	Carcharhiniformes	Triakidae	Ground sharks/Hammerhead	169			Galeorhinus galeus	school shark	86063		sGalGal3	sGalGal3.hap1	GCA_055755705.1		GCA_055755705.1	No	sGalGal3.hap2	GCA_055755675.1						HiFi, Hifiasm Hi-C phasing	10775	7116	4815995878		M	Critically Endangered		Minderoo OceonOmics		Emma de Jong <emma.dejong@uwa.edu.au>	Shannon Corrigan <scorrigan@minderoo.org>	Minderoo
f79	Fishes	Cartilaginous fishes	Chondrichthyes (Cartilaginous Fishes)	Hexanchiformes	Hexanchidae	Cow sharks/Seven-gill sharks	197	7	1	Heptranchias perlo	sharpnose sevengill shark	212740	4	sHepPer1	sHepPer1.hap1	GCA_035084215.1	GCF_035084215.1	GCF_035084215.1	Has X only	sHepPer1.hap2	GCA_035084135.1			CM068729.1			HiFi, Hifiasm Hi-C phasing	3714	1880	3249935392		F	Least concern		VGP		Gavin Naylor <gjpnaylor@gmail.com>	Erich Jarvis <ejarvis@rockefeller.edu>	HHMI
f80	Fishes	Cartilaginous fishes	Chondrichthyes (Cartilaginous Fishes)	Squaliformes	Squalidae	Dogfish sharks/Lantern sharks	161	120	1	Squalus suckleyi	Pacific spiny dogfish	7797	4	sSquSuc5	sSquSuc5.hap1	GCA_050613905.1		GCA_050613905.1	No	sSquSuc5.hap2	GCA_050613895.1					ERX1590447;ERX1592800;ERX1596285;ERX1601211	HiFi, Hifiasm Hi-C phasing	7478	3203	5298610218		F	Vulnerable		VGP		Sabrina Haney <sabrina.haney@wsu.edu>	Erich Jarvis <ejarvis@rockefeller.edu>	Google
f81	Fishes	Cartilaginous fishes	Chondrichthyes (Cartilaginous Fishes)	Echinorhiniformes	Echinorhinidae	Bramble / prickly sharks	131	2	1	Echinorhinus cookei	prickly shark	7834	4	sEchCoo1	sEchCoo1.hap1	GCA_057877045.1		GCA_057877045.1	Has X only	sEchCoo1.hap2	GCA_057876775.1			CM174789.1			HiFi, Hifiasm Hi-C phasing	9058	3905	6948263698		F	Not Evaluated		VGP		Erich Jarvis <ejarvis@rockefeller.edu>	Ri Chang <rchang@mbayaq.org>	HHMI
f82	Fishes	Cartilaginous fishes	Chondrichthyes (Cartilaginous Fishes)	Squatiniformes	Squatinidae	Angel sharks	152	21	1	Squatina dumeril	Atlantic angel shark	303946	3																				Not evaluated
f83	Fishes	Cartilaginous fishes	Chondrichthyes (Cartilaginous Fishes)	Pristiophoriformes	Pristiophoridae	Sawsharks	131	8	1	Pristiophorus japonicus	Japanese sawshark	55135	4	sPriJap1	sPriJap1.hap1	GCA_044704955.1	GCF_044704955.1	GCF_044704955.1	Has X and Y	sPriJap1.hap2	GCA_044704965.1						HiFi, Hifiasm Hi-C phasing	10302	4317	5923050865		M	Least concern		VGP		Gavin Naylor <gjpnaylor@gmail.com>	Erich Jarvis <ejarvis@rockefeller.edu>	HHMI
f84	Fishes	Cartilaginous fishes	Chondrichthyes (Cartilaginous Fishes)	Torpediniformes	Narcinidae	Electric rays	219	63	2	Narcine bancroftii	lesser electric ray	1343680	4	sNarBan1	sNarBan1.hap1	GCA_036971445.1	GCF_036971445.1	GCF_036971445.1	No	sNarBan1.hap1	GCA_036971175.1						HiFi, Hifiasm Hi-C phasing	2039	596	3328453053		M	Not Evaluated		VGP		Gavin Naylor <gjpnaylor@gmail.com>	Erich Jarvis <ejarvis@rockefeller.edu>	HHMI
f84	Fishes	Cartilaginous fishes	Chondrichthyes (Cartilaginous Fishes)	Torpediniformes	Torpedinidae	Electric rays	219	63		Torpedo marmorata	marbled electric ray	7788		sTorMar1	sTorMar1.pri	GCA_977017645.1		GCA_977017645.1	No					OZ360259.1			HiFi, Hifiasm solo	7967	4565	6221090334		M	Vulnerable		ATLASea		Jean-Marc AURY<jmaury@genoscope.cns.fr>		French Exclusive Economic Zone (EEZ)
f85	Fishes	Cartilaginous fishes	Chondrichthyes (Cartilaginous Fishes)	Rajiformes	Rajidae	Skates	232	285	7	Amblyraja radiata	thorny skate	386614	4	sAmbRad1	sAmbRad1.pri	GCA_010909765.2	GCF_010909765.2	GCF_010909765.2	Has X only			sAmbRad1.alt	GCA_010909745.1		PRJNA516733	SRX5956897	CLR, Canu	4672	957	2558784953		F	Vulnerable		VGP		Gavin Naylor <gjpnaylor@gmail.com>	Arang Rhie (NIH/NHGRI) [E] <rhiea@nih.gov>	Lenfest Foundation	PMID: 33911273
f85	Fishes	Cartilaginous fishes	Chondrichthyes (Cartilaginous Fishes)	Rajiformes	Rajidae	Skates	232			Raja brachyura	blonde ray	223862		sRajBra1	sRajBra1.pri	GCA_963514005.1		GCA_963514005.1	Has X only			sRajBra1.alt	GCA_963513955.1	OY740830.1		ERX11235643	HiFi, Hifiasm solo	3916	1647	2700467673		F	Near Threatened		DToL		Mark Blaxter <mb35@sanger.ac.uk>	Patrick Adkins	Wellcome Trust	PMID: 39211808
f85	Fishes	Cartilaginous fishes	Chondrichthyes (Cartilaginous Fishes)	Rajiformes	Rajidae	Skates	232			Raja undulata	undulate ray	182855		sRajUnd1	sRajUnd1.pri	GCA_980436725.1		GCA_980436725.1	No					OZ413071.1			HiFi, Hifiasm solo	3795	1252	2933651393		F	Near Threatened		ATLASea	Genoscope	Jean-Marc AURY<jmaury@genoscope.cns.fr>		French Exclusive Economic Zone (EEZ)
f85	Fishes	Cartilaginous fishes	Chondrichthyes (Cartilaginous Fishes)	Rajiformes	Rajidae	Skates	232			Raja clavata	thornback ray	7781		sRajCla2	sRajCla2.hap1	GCA_980434695.1		GCA_980434695.1	Has X only	sRajCla2.hap2	GCA_980432155.1			OZ412987.1			HiFi, Hifiasm Hi-C phasing	4526	1859	2720684976		UN	Near Threatened		DToL		Mark Blaxter <mb35@sanger.ac.uk>	Patrick Adkins	Wellcome Trust
f85	Fishes	Cartilaginous fishes	Chondrichthyes (Cartilaginous Fishes)	Rajiformes	Rajidae	Skates	232			Raja montagui	spotted ray	27588		sRajMon1	sRajMon1.hap1	GCA_980250545.1		GCA_980250545.1	Has X only	sRajMon1.hap2				OZ412777.1			HiFi, Hifiasm Hi-C phasing	7571	4541	2761506678		UN	Least concern		DToL		Mark Blaxter <mb35@sanger.ac.uk>	Joseph Ribeiro	Wellcome Trust
f85	Fishes	Cartilaginous fishes	Chondrichthyes (Cartilaginous Fishes)	Rajiformes	Rajidae	Skates	232			Leucoraja naevus	cuckoo ray	223888		sLeuNae2	sLeuNae2.pri	GCA_965643135.1		GCA_965643135.1	No					OZ285760.1			HiFi, Hifiasm solo	3675	1502	2368896861		F	Least concern		ATLASea	Genoscope	Jean-Marc AURY<jmaury@genoscope.cns.fr>		French Exclusive Economic Zone (EEZ)
f85	Fishes	Cartilaginous fishes	Chondrichthyes (Cartilaginous Fishes)	Rajiformes	Rajidae	Skates	232			Raja microocellata	small-eyed ray	223863		sRajMic1	sRajMic1.hap1	GCA_982319585.1		GCA_982319585.1	Has X only	sRajMic1.hap2				OZ452995.1			HiFi, Hifiasm Hi-C phasing	6913	6913	2992175597		F	Near Threatened		DToL		Mark Blaxter <mb35@sanger.ac.uk>	Rachel Brittain <rachbrittain@yahoo.co.uk>
f86	Fishes	Cartilaginous fishes	Chondrichthyes (Cartilaginous Fishes)	Rhinopristiformes	Pristidae	Sawfish (rays, not shark)	196	7	1	Pristis pectinata	smalltooth sawfish	685728	4	sPriPec2	sPriPec2.pri	GCA_009764475.2	GCF_009764475.1	GCA_009764475.2	Has X only			sPriPec2.alt	GCA_009764485.1		PRJNA516733	SRX16757068;SRX16757069;SRX16757070;SRX16757071;SRX16757072;SRX8145076;SRX8145077	CLR I, FALCON unzip	871	173	2267857790		F	Critically Endangered		VGP		Gavin Naylor <gjpnaylor@gmail.com>	Erich Jarvis <ejarvis@rockefeller.edu>	University of Florida
f87	Fishes	Cartilaginous fishes	Chondrichthyes (Cartilaginous Fishes)	Myliobatiformes	Dasyatidae	Rays	196	218	3	Hypanus sabinus	Atlantic stingray	79690	4	sHypSab1	sHypSab1.hap1	GCA_030144855.1	GCF_030144855.1	GCF_030144855.1	Has X1, X2, and Y	sHypSab1.hap2	GCA_030144785.1					SRX20669573;SRX20669574;SRX20669575;SRX20669576;SRX20669577;SRX22284531;SRX22284532;SRX22284543;SRX22284545;SRX22284546	HiFi, Hifiasm Hi-C phasing	4638	2990	4044886845		M	Least concern		VGP		Gavin Naylor <gjpnaylor@gmail.com>	Erich Jarvis <ejarvis@rockefeller.edu>	HHMI
f87	Fishes	Cartilaginous fishes	Chondrichthyes (Cartilaginous Fishes)	Myliobatiformes	Potamotrygonidae	Rays	196			Potamotrygon marinae	gold dust stingray	2803083		sPotMar1	sPotMar1.hap1	GCA_055471165.1		GCA_055471165.1	Has X1, X2, and Y	sPotMar1.hap2	GCA_055471215.1						HiFi, Hifiasm Hi-C phasing	2215	1101	4954887661		M	Not evaluated		VGP		Erich Jarvis <ejarvis@rockefeller.edu>	Yann Guiguen <yann.guiguen@inrae.fr>	HHMI
f87	Fishes	Cartilaginous fishes	Chondrichthyes (Cartilaginous Fishes)	Myliobatiformes	Mobulidae	Rays	196			Mobula birostris	Atlantic manta ray	1983395		sMobBir1	sMobBir1.hap1	GCA_030028105.1	GCF_030028105.1	GCF_030028105.1	Has X only	sMobBir1.hap2	GCA_030035685.1			MT asm failed			HiFi, Hifiasm Hi-C phasing	6525	4715	4014635230		F	Endangered		VGP		Gavin Naylor <gjpnaylor@gmail.com>	Erich Jarvis <ejarvis@rockefeller.edu>	University of Florida
f88	Fishes	Lobe-finned fishes	Sarcopterygii (Lobe-finned fishes)	Coelacanthiformes	Coelacanthidae	Coelacanth	300	2	1	Latimeria chalumnae	African coelacanth	7897	4	fLatCha2	fLatCha2.pri	GCA_037176945.1	GCF_037176945.1	GCF_037176945.1	No			fLatCha2.alt	GCA_037215105.1	CM074276.1		DRX001722;DRX001724;DRX001725;DRX001726;DRX001727;DRX001728;DRX001729;DRX001730	HiFi, Hifiasm solo	352	198	2947625464		F	Critically Endangered		VGP		Erich Jarvis <ejarvis@rockefeller.edu>	Chris Amemiya<camemiya@ucmerced.edu>	HHMI
f89	Fishes	Lobe-finned fishes	Sarcopterygii (Lobe-finned fishes)	Ceratodontiformes	Protopteridae	Lungfish	300	6	1	Protopterus annectens	West African lungfish	7888	4	kxProAnne1	kxProAnne1.pri	GCA_040939525.1		GCA_040939525.1	No			kxProAnne1.alt	GCA_040939495.1	CM082746.1		SRX3398477;SRX3398478;SRX3398479;SRX3398480;SRX3398481;SRX3398482;SRX3398483;SRX8701017;SRX8701018;SRX8701019	CLR, DAmar solo	31562	7214	40524157013		M	Least concern		VGP		Gene Myers <gene@mpi-cbg.de>	Axel Meyer <axel.meyer@uni-konstanz.de>	Max Planck Society	PMID: 39143221
f90	Fishes	Cyclostomes	Agnatha (Jawless Fishes)	Myxiniformes	Myxinidae	Hagfishes	482	66	1	Myxine glutinosa	Atlantic hagfish	7769	4	kmMyxGlut1	kmMyxGlut1.pri	GCA_964187855.1	GCF_964187855.1	GCF_964187855.1	No	UKY_Mglu_1.0	Status: RefSeq GCF_040869285.1 is suppressed	kmMyxGlut1.alt	GCA_964187825.1	OZ076437.1		SRX18477128;SRX18477129;SRX18477130;SRX18477131;SRX18477133;SRX18477134;SRX18477135;SRX18477136;SRX18477137;SRX18477138	HiFi, Hifiasm solo	8416	4004	3057523704		UN	Least concern		VGP		Mark Blaxter <mb35@sanger.ac.uk>	Jeramiah Smith <jeramiahsmith@gmail.com>	NIH, NSF
f91	Fishes	Cyclostomes	Agnatha (Jawless Fishes)	Petromyzontiformes	Petromyzontidae	Lampreys	482	38	2	Petromyzon marinus	sea lamprey	7757	4	kPetMar2	kPetMar2.pri	GCA_048934315.1	GCF_048934315.1	GCF_048934315.1	cPM_G_Scaffold germline chromosome	kPetMar1.pri		kPetMar2.alt, kPetMar1.alt	GCA_048941845.1, GCA_010993595.1	U11880.1		SRX2007668;SRX9891232;SRX9891233;SRX9891234;SRX9891235;SRX9891236;SRX9891237;SRX9891238;SRX9891240;SRX9891241	HiFi, Hifiasm solo	2195	1203	1808332251		M	Least concern		VGP		Jeramiah Smith <jeramiahsmith@gmail.com>	Andrew Muir <amuir@glfc.org>	NIH, NSF	PMID: 36930644
f91	Fishes	Cyclostomes	Agnatha (Jawless Fishes)	Petromyzontiformes	Petromyzontidae	Lampreys	482			Lampetra fluviatilis	European river lamprey	7748		kcLamFluv1	kcLamFluv1.pri	GCA_964198595.1	GCF_964198595.1	GCF_964198595.1	No		This record was removed as a result of standard genome annotation processing. Please see www.ncbi.nlm.nih.gov/genome/annotation_euk/process/ for more information.	kcLamFluv1.alt	GCA_964198585.1	OZ110990.1			HiFi, HiFiasm solo	3291	1496	1042458987		F	Least concern		DToL		Mark Blaxter <mb35@sanger.ac.uk>	Arne Jacobs <arne.jacobs@glasgow.ac.uk>	Wellcome Trust
i1	Invertebrates	Other Deuterostomes	Cephalochordata	Amphioxiformes	Branchiostomatidae	Lancets/Amphioxus	750	32	3	Branchiostoma lanceolatum	European lancelet	7740	4	klBraLanc5	klBraLanc5.hap2	GCA_035083965.1	GCF_035083965.1	GCF_035083965.1	No	klBraLanc5.hap1	GCA_035149815.1, GCA_964187965.1						HiFi, Hifiasm Hi-C phasing	137	34	458287516		F	Not Evaluated		VGP		Simona Candiani <simona.candiani@unige.it>	Giulio Formenti <gformenti@rockefeller.edu>	HHMI
i1	Invertebrates	Other Deuterostomes	Cephalochordata	Amphioxiformes	Branchiostomatidae	Lancets/Amphioxus	750			Branchiostoma belcheri	belcher's lancelet	7741		iBraBel1	iBraBel1	GCA_019207075.1	GCF_019207075.1	GCF_019207075.1	No								CLR, TrioCanu variation	187	79	405532174		UN	Endangered		VGP		Qi Zhou <zhouqi1982@zju.edu.cn>	Luohao Xu <luohaox@gmail.com>	National Natural Science Foundation of China	PMID: 36867684
i1	Invertebrates	Other Deuterostomes	Cephalochordata	Amphioxiformes	Branchiostomatidae	Lancets/Amphioxus	750			Branchiostoma floridae	Florida amphioxus	7739		iBraFlo1	iBraFlo1	GCA_015852565.1	GCF_015852565.1	GCF_015852565.1	No								CLR, TrioCanu variation	509	341	490782628		UN	Not Evaluated		VGP		Qi Zhou <zhouqi1982@zju.edu.cn>	Luohao Xu <luohaox@gmail.com>	National Natural Science Foundation of China	PMID: 36867684
i4	Invertebrates	Other Deuterostomes	Tunicata	Enterogona	Polyclinidae	Tunicates	750	2150	9	Aplidium turbinatum	clonial sea squirt	2771288	4	kaAplTurb1	kaAplTurb1.pri	GCA_918807975.1	GCF_918807975.1	GCF_918807975.1	No			kaAplTurb1.alt	GCA_918843895.1	OU964936.1			HiFi, HiFiasm solo	80	27	605507883		H	Not Evaluated		DToL		Mark Blaxter <mb35@sanger.ac.uk>	John Bishop <jbis@mba.ac.uk>	Wellcome Trust	PMID: 35694195
i4	Invertebrates	Other Deuterostomes	Tunicata	Enterogona	Corellidae	Tunicates	750			Corella eumyota	Orange-tipped sea squirt	431183		kaCorEumy4	kaCorEumy4.pri	GCA_963082875.1	GCF_963082875.1	GCF_963082875.1	No			kaCorEumy4.alt	GCA_963082865.1	OY720104.1			HiFi, HiFiasm solo	349	205	129324498		H	Not Evaluated		DToL		Mark Blaxter <mb35@sanger.ac.uk>	John Bishop <jbis@mba.ac.uk>	Wellcome Trust	PMID: 39439930
i4	Invertebrates	Other Deuterostomes	Tunicata	Enterogona	Clavelinidae	Tunicates	750			Clavelina lepadiformis	light-bulb sea squirt	159417		kaClaLepa1	kaClaLepa1.pri	GCA_947623445.1	GCF_947623445.1	GCF_947623445.1	No			kaClaLepa1.alt	GCA_947623165.1	OX392448.1			HiFi, HiFiasm solo	161	103	210089204		H	Not Evaluated		DToL		Mark Blaxter <mb35@sanger.ac.uk>	John Bishop <jbis@mba.ac.uk>	Wellcome Trust	PMID: 38404634
i4	Invertebrates	Other Deuterostomes	Tunicata	Enterogona	Styelidae	Tunicates	750			Styela clava	leathery sea squirt	7725		kaStyClav1	kaStyClav1.hap1	GCA_964204865.2	GCF_964204865.1	GCF_964204865.1	No	kaStyClav1.hap2	GCA_964204955.2			OZ123527.1			HiFi, Hifiasm Hi-C phasing	414	380	376784849		H	Not Evaluated		DToL		Mark Blaxter <mb35@sanger.ac.uk>	John Bishop <jbis@mba.ac.uk>	Wellcome Trust
i4	Invertebrates	Other Deuterostomes	Tunicata	Enterogona	Ascidiidae	Tunicates	750			Ascidiella aspersa	European sea squirt	201961		kaAscAspe10	kaAscAspe10.pri	GCA_963924565.1		GCA_963924565.1	No			kaAscAspe10.alt	GCA_963924595.1	OZ004616.1			HiFi, HiFiasm solo	468	75	308571401		UN	Not Evaluated		DToL		Mark Blaxter <mb35@sanger.ac.uk>	John Bishop <jbis@mba.ac.uk>	Wellcome Trust
i4	Invertebrates	Other Deuterostomes	Tunicata	Enterogona	Ascidiidae	Tunicates	750			Ascidia mentula	pink sea squirt	38561		kaAscMent1	kaAscMent1.pri	GCA_947561715.1	GCA_947561715.1	GCA_947561715.1	No			kaAscMent1.alt	GCA_947561685.1	OX387206.1			HiFi, HiFiasm solo	128	96	196975169		H	Not Evaluated		DToL		Mark Blaxter <mb35@sanger.ac.uk>	John Bishop <jbis@mba.ac.uk>	Wellcome Trust	PMID: 38779044
i4	Invertebrates	Other Deuterostomes	Tunicata	Enterogona	Ascidiidae	Tunicates	750			Phallusia mammillata	warty sea squirt	59560		kaPhaMamm4	kaPhaMamm4.hap1	GCA_965637545.1	GCF_965637545.1	GCF_965637545.1	No	kaPhaMamm4.hap2	GCA_965637525.1			OZ281502.1			HiFi, Hifiasm Hi-C phasing	709	311	240331983		H	Not Evaluated		DToL		Mark Blaxter <mb35@sanger.ac.uk>	John Bishop <jbis@mba.ac.uk>	Wellcome Trust
i4	Invertebrates	Other Deuterostomes	Tunicata	Enterogona	Didemnidae	Tunicates	750			Trididemnum clinides	Trididemnum clinides	641091		kaTriClin1	kaTriClin1.pri	GCA_963675345.1		GCA_963675345.1	No			kaTriClin1.alt	GCA_963675475.1	OY776307.1			HiFi, HiFiasm solo	837	191	906920133		H	Not Evaluated		DToL		Mark Blaxter <mb35@sanger.ac.uk>	Euichi Hirose <euichi@sci.u-ryukyu.ac.jp>	Wellcome Trust
i4	Invertebrates	Other Deuterostomes	Tunicata	Enterogona	Salpidae	Tunicates	750			Thalia democratica	Thalia democratica	34761		ktThaDemo2	ktThaDemo2.hap1	GCA_965202585.1	GCA_965202585.1	GCA_965202585.1	No	ktThaDemo2.hap2	GCA_965202575.1			OZ241835.1			HiFi, Hifiasm Hi-C phasing	2244	1832	801799274		UN	Not Evaluated		DToL		Mark Blaxter <mb35@sanger.ac.uk>	Alexandre Alie	Wellcome Trust
i2	Invertebrates	Other Deuterostomes	Echinodermata	Forcipulatida	Asteriidae	Starfish	850	2000	1	Asterias rubens	common starfish	7604	4	eAstRub1	eAstRub1.3.pri	GCA_902459465.3	GCF_902459465.1	GCA_902459465.3	No			eAstRub1.3.alt	GCA_902459445.1				CLR, FALCON unzip	621	150	417601740		M	Not Evaluated		Sanger 25G project		Daniel Mead <da2@sanger.ac.uk>	Richard Durbin <rd@sanger.ac.uk>	Welcome Sanger Institute
i3	Invertebrates	Other Deuterostomes	Hemichordata	Enteropneusta	Ptychoderidae	Acorn worms	800	90	2	Balanoglossus misakiensis	tongue acorn worm	509136	4	AkeBalMisa1	keBalMisa1.hap1	GCA_040954625.2		GCA_040954625.2	No	keBalMisa1.hap2	GCA_040954595.2			CM082622.1			HiFi, Hifiasm Hi-C phasing	320	99	329678253		UN	Not Evaluated		Individual		Luohao Xu <luohaox@swu.edu.cn>	Erich Jarvis <ejarvis@rockefeller.edu>	Southwest University China
i3	Invertebrates	Other Deuterostomes	Hemichordata	Enteropneusta	Harrimaniidae	Acorn worms	800			Saccoglossus kowalevskii	acorn worm	10224		keSacKowa6	keSacKowa6.pri	GCA_978046115.1		GCA_978046115.1	No			keSacKowa6.alt	GCA_978046085.1	OZ405236.1			HiFi, Hifiasm Hi-C phasing	845	308	895420700		UN	Not Evaluated		DToL		Mark Blaxter <mb35@sanger.ac.uk>	Scott Bennet	Wellcome Trust

## Sheet: Supplementary Table 2
Supplementary Table 2. VGP Phase I ordinal target list 579 species data freeze
Targeted lineages are altenately shaded in light orange and light blue (Columns A to K). Status of lineage representative sequenced is in Column O: 1 no sample; 2 sample acquired; 3 in progress; 4 complete high-quality genome; 5, complete T2T genome
Order	Lineage	Extended lineage	Superorder	Order (NCBI)	Targeted lineages (>50 MYA divergence times)	Family Scientific Name	Orders English Name	MYA div closest ordinal relative	# extant species/order	# species/order sequenced	Scientific Name	English Name	NCBI taxon ID	Status	Assembly ID	Assembly ID main haplotype	Accession # for main haplotype	RefSeq annotation main haplotype	Phase 1 orders post 1st data freeze	UCSC Browser main haplotype	Sex chromosomes main haploptype	Assembly IDs other high-quality haplotypes	Accession #s other high-quality haplotypes	Assembly IDs alternate haplotypes	Accession #s alternate haplotypes	Mitochondria high-quality assembly	SRA VGP transcriptome	SRA other transcriptome	Assembly tech	# contigs	# scaffolds	Assembly Size	QV	sex	IUCN (2016-2024)	CITES	Main project	Second project	Primary contact	Other contacts	Primary Funding	Initial Publication
m1	Mammals	Mammals	Afrotheria	Proboscidea	Proboscidea	Elephantidae	Elephants	62.97	3	2	Elephas maximus indicus	Asian elephant	9783	4	mEleMax1	mEleMax1.hap1	GCA_051911825.1	GCF_024166365.1		GCA_051911825.1	Has X and Y	mEleMax1.hap2	GCA_051911805.1			CM123153.1	PRJNA844231		HiFi, Hifiasm Hi-C phasing	186	103	3377912597		M	Endangered		VGP	Colossal	Camila Mazzoni <mazzoni@izw-berlin.de>	Ben Lamm <ben@colossal.com>	University of Turku, Colossal
m1	Mammals	Mammals	Afrotheria	Proboscidea	Proboscidea	Elephantidae	Elephants	62.97			Loxodonta africana	African elephant	9785		mLoxAfr1	mLoxAfr1.hap2	GCA_030014295.1	GCF_030014295.1		GCF_030014295.1	Has X and Y	mLoxAfr1.hap1	GCA_030020305.1			CM057448.1		SRX16844417;SRX16844418;SRX16844419;SRX16844640;SRX16844641;SRX16844642;SRX16872535;SRX16872536;SRX16872537;SRX16872783	HiFi, Hifiasm Hi-C phasing	1111	880	3540893228		M	Endangered		VGP	Colossal	Ben Lamm <ben@colossal.com>	Erich Jarvis <ejarvis@rockefeller.edu>	Colossal
m2	Mammals	Mammals	Afrotheria	Hyracoidea	Hyracoidea	Procaviidae	Hyraxes	62.97	4	1	Heterohyrax brucei	yellow-spotted rock hyrax	77598	4	mHetBru1	mHetBru1.pri	GCA_028571685.1	GCA_028571685.1-GB_2026_01_08		GCA_028571685.1-GB_2026_01_08	Has X and Y			mHetBru1.alt	GCA_028571665.1				HiFi, Hifiasm solo	338	62	3488059404		M	Least Concern		VGP		Gene Myers <gene@mpi-cbg.de>	Camila Mazzoni <mazzoni@izw-berlin.de>	Max Planck Society
m3	Mammals	Mammals	Afrotheria	Sirenia	Sirenia	Dugongidae	Dugongs	64	4	2	Dugong dugon	dugong	29137	4	mDugDug1	mDugDug1.hap1	GCA_030035585.1	GCA_030035585.1-GB_2025_10_02		GCA_030035585.1-GB_2025_10_02	Has X only	mDugDug1.hap2	GCA_030020955.1						HiFi, Hifiasm Hi-C phasing	198	294	3158488110		F	Endangered		VGP		Beth Shapiro <bashapiro@ucsc.edu>	Federica DiPalma <Federica.Di-Palma@earlham.ac.uk>	Beth Shapiro and Federica DiPalma
m3	Mammals	Mammals	Afrotheria	Sirenia	Sirenia	Trichechidae	Manetees	64			Trichechus inunguis	Amazon manatee	9777		mTriInu1	mTriInu1.hap2	GCA_046562895.1	GCA_046562895.1-GB_2025_09_06		GCA_046562895.1-GB_2025_09_06	Has X and Y	mTriInu1.hap1	GCA_046562985.1						HiFi, Hifiasm Hi-C phasing	695	401	3320339069		M	Vulnerable		Amazoomics : Genomics of Brazilian Biodiversity		Alexandre Aleixo <alexandre.aleixo@itv.org>	Sibelle Vilaca <sibelle.vilaca@itv.org>	Vale
m4	Mammals	Mammals	Afrotheria	Macroscelidea	Macroscelidea	Macroscelididae	Elephant shrews	75	17	1	Rhynchocyon petersi	black and rufous elephant shrew	320637	4	mRhyPet1	mRhyPet1.hap1	GCA_043290085.1	GCA_043290085.1-GB_2025_12_03		GCA_043290085.1-GB_2025_12_03	Has X and Y	mRhyPet1.hap2	GCA_043290065.1			CM091805.1			HiFi, Hifiasm Hi-C phasing	1238	468	5620354054		M	Least Concern		VGP		Erich Jarvis <ejarvis@rockefeller.edu>	Susie Bartlett <sbartlett@wcs.org>	HHMI
m5	Mammals	Mammals	Afrotheria	Afrosoricida	Tenrecidae	Oryzorictinae	Tenrecs	64	30	1	Tenrec ecaudatus	tailless tenrec	319815	4	mTenEca1	mTenEca1.hap1			GCA_050624435.1		Has X and Y	mTenEca1.hap2	GCA_050624465.1						HiFi, Hifiasm Hi-C phasing	2355	2180	3922859826		M	Least Concern		VGP		Erich Jarvis <ejarvis@rockefeller.edu>	Ryan Langlois<langlois@umn.edu>	HHMI
m6	Mammals	Mammals	Afrotheria	Afrosoricida	Afrosoricida	Chrysochloridae	Golden moles	64	21	1	Amblysomus hottentotus	hottentot golden mole	9391	4	mAmbHot1	mAmbHot1.hap1			GCA_054824725.1		unable to curate	mAmbHot1.hap2	GCA_054824785.1						HiFi, Hifiasm Hi-C phasing	2993	2596	6258849839		M	Least Concern		VGP		Erich Jarvis <ejarvis@rockefeller.edu>	Adam Ferguson<aferguson@fieldmuseum.org>	HHMI
m7	Mammals	Mammals	Afrotheria	Tubulidentata	Tubulidentata	Orycteropodidae	Aardvark	76	1	1	Orycteropus afer	aardvark	9818	4	mOryAfe1	mOryAfe1.hap1			GCA_054668785.1		Has X and Y	mOryAfe1.hap2	GCA_054668755.1			CM138765.1		SRX4745740	HiFi, Hifiasm Hi-C phasing	474	353	4714243411		M	Least Concern		VGP		Erich Jarvis <ejarvis@rockefeller.edu>		HHMI
m8	Mammals	Mammals	Xenarthra	Pilosa	Pilosa-Vermilingua	Myrmecophagidae	Anteaters	55	4	1	Tamandua tetradactyla	Southern tamandua	48850	4	mTamTet1	mTamTet1.pri	GCA_023851605.1			GCA_023851605.1	Has X and Y			mTamTet1.alt	GCA_023853755.1	CM043432.1			CLR I, FALCON unzip	1162	201	3205741135		M	Least Concern		VGP		Camila Mazzoni <mazzoni@izw-berlin.de>	Marcela Uliano-Silva <mu2@sanger.ac.uk>	Max Planck Society
m9	Mammals	Mammals	Xenarthra	Pilosa	Pilosa-Folivora	Megalonychidae	Sloths	55	6	1	Choloepus didactylus	Linnaeus's two-toed sloth	27675	4	mChoDid1	mChoDid1.pri	GCA_015220235.1	GCF_015220235.1		GCF_015220235.1	Has X and Y			mChoDid1.alt	GCA_015220265.1	AY960980.1	PRJNA516733 two different data sets named differently	SRX6800432;SRX6800433;SRX6800434;SRX6800435;SRX8148218;SRX8148219;SRX8148220;SRX8148221;SRX8148222;SRX8148223	CLR I, FALCON unzip	1385	146	3214702648		M	Least Concern		VGP		Camila Mazzoni <mazzoni@izw-berlin.de>	Marcela Uliano-Silva <mu2@sanger.ac.uk>	Marie Skłodowska-Curie Fellowship, Max Planck Society
m10	Mammals	Mammals	Xenarthra	Cingulata	Cingulata	Dasypodidae	Armadillos	67	21	1	Dasypus novemcinctus	nine-banded armadillo	9361	4	mDasNov1	mDasNov1.1.hap2	GCA_030445035.2	GCF_030445035.2		GCF_030445035.2	Has X and Y	mDasNov1.hap1	GCA_030445055.2				SRA SRR24630298	SRX7355008;SRX7355009;SRX7355010;SRX7355011;SRX7355012;SRX7355013;SRX7355014;SRX7355015;SRX7355016;SRX7355017	HiFi, Hifiasm Hi-C phasing	1338	545	3610534858		M	Least Concern		VGP	BRAIN	Ed Lein <edl@alleninstitute.org>	Erich Jarvis <ejarvis@rockefeller.edu>	Allen Institute
m11	Mammals	Mammals	Supraprimates	Primates	Primates-Catarrhines	Hominidae	Apes & Old World monkeys	30	160	9	Homo sapiens	human	9606	5	T2T-CHM13v2.0	T2T-CHM13v2	GCA_009914755.4	GCF_009914755.1		GCA_009914755.4	Has X and Y	mHomSap3.pat, mHomSap3.mat, GRCh38.p14	GCA_016700455.2, GCA_016695395.2, GCF_000001405.40						HiFi, ONT, Verkko	24	24	3117275501		M	Least Concern		VGP	HPRC	Adam Phillippy <adam.phillippy@nih.gov>	Erich Jarvis <ejarvis@rockefeller.edu>	NIH	PMID: 35357919
m11	Mammals	Mammals	Supraprimates	Primates	Primates-Catarrhines	Hominidae	Apes & Old World monkeys	30			Pan troglodytes	chimpanzee	9598		mPanTro3	mPanTro3.hap1	GCA_028858775.3	GCF_028858775.2		GCF_028858775.2	Has X and Y	mPanTro3.hap2	GCA_028858805.2			D38113.1		SRX20102265;SRX20102266;SRX20102267;SRX20102268;SRX20102269;SRX20102270;SRX20102271;SRX20102272;SRX20102273;SRX20102274	HiFi, ONT, Verkko + Hi-C phasing	30	25	3177739762		M	Endangered		T2T		Evan Eichler <ee3@uw.edu>	Adam Phillippy <adam.phillippy@nih.gov>	NIH	PMID: 39131277
m11	Mammals	Mammals	Supraprimates	Primates	Primates-Catarrhines	Hominidae	Apes & Old World monkeys	30			Pan paniscus	bonobo	9597		mPanPan1	mPanPan1.pri	GCA_029289425.3	GCF_029289425.2		GCF_029289425.2	Has X and Y					CM055497.2		ERX6700457;SRX18280098;SRX18797586;SRX18797587	HiFi, ONT, Verkko trio	37	31	3244905271		M	Endangered		T2T		Evan Eichler <ee3@uw.edu>	Adam Phillippy <adam.phillippy@nih.gov>	NIH	PMID: 39131277
m11	Mammals	Mammals	Supraprimates	Primates	Primates-Catarrhines	Hominidae	Apes & Old World monkeys	30			Gorilla gorilla gorilla	gorilla	9595		mGorGor1	mGorGor1.pri	GCA_029281585.3	GCF_029281585.2		GCF_029281585.2	Has X and Y					CM082747.1		ERX11571544;ERX11571572;ERX11571582;ERX11571586;ERX11571587	HiFi, ONT, Verkko trio	26	26	3545850631		M	Critically Endangered		T2T		Evan Eichler <ee3@uw.edu>	Adam Phillippy <adam.phillippy@nih.gov>	NIH	PMID: 39131277
m11	Mammals	Mammals	Supraprimates	Primates	Primates-Catarrhines	Hominidae	Apes & Old World monkeys	30			Pongo abelii	Sumatran orangutan	9601		mPonAbe1	mPonAbe1.hap1	GCA_028885655.3	GCF_028885655.2		GCF_028885655.2	Has X and Y	mPonAbe1.hap2	GCA_028885685.2			X97707.1			HiFi, ONT, Verkko trio	40	29	3259853530		M	Critically Endangered		T2T		Evan Eichler <ee3@uw.edu>	Adam Phillippy <adam.phillippy@nih.gov>	NIH	PMID: 39131277
m11	Mammals	Mammals	Supraprimates	Primates	Primates-Catarrhines	Hominidae	Apes & Old World monkeys	30			Pongo pygmaeus	Bornean orangutan	9600		mPonPyg2	mPonPyg2.hap1	GCA_028885625.3	GCF_028885625.2		GCF_028885625.2	Has X and Y	mPonPyg2.hap2	GCA_028885525.2			D38115.1		SRX13828949;SRX13828951;SRX13828952;SRX13828953;SRX13828954;SRX13828955;SRX13828956;SRX13828957;SRX13828958;SRX13828959	HiFi, ONT, Verkko + Hi-C phasing	33	25	3220935163		M	Critically Endangered		T2T		Evan Eichler <ee3@uw.edu>	Adam Phillippy <adam.phillippy@nih.gov>	NIH	PMID: 39131277
m11	Mammals	Mammals	Supraprimates	Primates	Primates-Catarrhines	Hylobatidae	Apes & Old World monkeys	30			Symphalangus syndactylus	siamang gibbon	9590		mSymSyn1	mSymSyn1.hap1	GCA_028878055.3	GCF_028878055.3		GCF_028878055.3	Has X and Y	mSymSyn1.hap2	GCA_028878085.3			AB504750.1		SRX5506079;SRX5506080	HiFi, ONT, Verkko + Hi-C phasing	27	27	3262904224		M	Endangered		T2T		Evan Eichler <ee3@uw.edu>	Adam Phillippy <adam.phillippy@nih.gov>	NIH	PMID: 39131277
m11	Mammals	Mammals	Supraprimates	Primates	Primates-Catarrhines	Cercopithecidae	Apes & Old World monkeys	30			Macaca fascicularis	crab-eating macaque	9541		T2T-MFA8v1.1	mMacFas1.hap1	GCA_037993035.2	GCF_037993035.2-RS_2025_03		GCF_037993035.2-RS_2025_03	Has X and Y								Verkko HiFi + ONT	22	22	3060038958		F	Endangered		T2T		Evan Eichler <ee3@uw.edu>	Yafei Mao <yafmao@sjtu.edu.cn>	National Natural Science Foundation of China	PMID: 40011769
m11	Mammals	Mammals	Supraprimates	Primates	Primates-Catarrhines	Cercopithecidae	Apes & Old World monkeys	30			Macaca nemestrina	pig-tailed macaque	9545		mMacNem1	mMacNem1.hap1	GCA_043159975.1	GCF_043159975.1		GCF_043159975.1	Has X and Y	mMacNem1.hap2	GCA_043161795.1			CM091553.1		SRX20928350;SRX20928351;SRX20928352;SRX20928353;SRX20928354;SRX20928355;SRX20928356;SRX20928357;SRX20928358;SRX20928359	HiFi, Hifiasm Hi-C phasing	621	22	3116288670		M	Endangered		Allen Institute		Trygve Bakken <trygveb@alleninstitute.org>	Erich Jarvis <ejarvis@rockefeller.edu>	Allen Institute
m12	Mammals	Mammals	Supraprimates	Primates	Primates-Platyrrhines	Cebidae	New World monkeys	30	132	2	Callithrix jacchus	common marmoset	9483	5	mCalJac2	mCalJac2.pri	GCA_049354715.1	GCF_049354715.1		GCF_049354715.1	Has X and Y	mCalJac1.pat, mCalJac1.mat	GCA_049354655.1, GCA_011100555.2, GCA_011078405.1				PRJNA516733	SRX19907339;SRX19907342	RSII, ONT, Verkko	27	24	2933409465		M	Least Concern		VGP		Benedict Paten <bpaten@ucsc.edu>	Erich Jarvis <ejarvis@rockefeller.edu>	Strategic Priority Research Program of the Chinese Academy of Sciences, HHMI	PMID: 33910227
m12	Mammals	Mammals	Supraprimates	Primates	Primates-Platyrrhines	Cebidae	New World monkeys	30			Saimiri boliviensis	Bolivian squirrel monkey	27679		mSaiBol1	mSaiBol1.pri	GCA_048565385.1	GCF_048565385.1		GCF_048565385.1	Has X and Y			mSaiBol1.alt	GCA_048565415.1	CM109032.1			HiFi, Hifiasm solo	135	62	2747459968		M	Least Concern		Allen Institute		Trygve Bakken <trygveb@alleninstitute.org>	Erich Jarvis <ejarvis@rockefeller.edu>	Allen Institute
m13	Mammals	Mammals	Supraprimates	Primates	Primates-Tarsiiformes	Tarsiidae	Tarsiers	66	14	1	Carlito syrichta	Philippine tarsier	1868482	4	mCarSyr1	mCarSyr1.hap1						mCarSyr1.hap2						SRX392847							Threatened		VGP		Erich Jarvis <ejarvis@rockefeller.edu>	Paul Hime <paul.hime@wustl.edu>	HHMI
m14	Mammals	Mammals	Supraprimates	Primates	Primates-Lorisoidea	Lorisoidea	Loris/Galagos	55	34	1	Nycticebus coucang	sunda slow loris	9470	4	mNycCou1	mNycCou1.pri	GCA_027406575.1	GCF_027406575.1		GCF_027406575.1	Has X and Y			mNycCou1.alt	GCA_027406535.1	None		ERX1403344;SRX104348;SRX104353;SRX104359;SRX104786	HiFi, Hifiasm solo	302	84	2917154053		M	Vulnerable		VGP		Erich Jarvis <ejarvis@rockefeller.edu>	Oliver Ryder <oryder@ucsd.edu>	HHMI
m15	Mammals	Mammals	Supraprimates	Primates	Primates-Lemuriformes	Lemuroidea	Lemurs	55	101	1	Lemur catta	ring-tailed lemur	9447	4	mLemCat1	mLemCat1.pri	GCA_020740605.1	GCF_020740605.2		GCF_020740605.2	Has X and Y			mLemCat1.alt	GCA_020740595.1	CM036502.1		ERX1403305;SRX270664;SRX270665;SRX724899	HiFi, Hifiasm solo	395	185	2245601549		M	Endangered		VGP		Tomas Marques-Bonet <tomas.marques@upf.edu>	Marc Palmada Flores <marc.palmada@upf.edu>	"la Caixa" Foundation, European Union's Horizon 2020, HHMI	PMID: 35365833
m16	Mammals	Mammals	Supraprimates	Dermoptera	Dermoptera	Cynocephalidae	Colugos	80	2	1	Cynocephalus volans	Philippine flying lemur	110931	4	mCynVol1	mCynVol1.pri	GCA_027409185.1	GCF_027409185.1		GCF_027409185.1	Has X and Y			mCynVol1.alt	GCA_027409165.1	CM050047.1		SRX21609207	HiFi, Hifiasm solo	246	130	2814418120		M	Least Concern		VGP		Felix Grew <fgrewe@fieldmuseum.org>	Erich Jarvis <ejarvis@rockefeller.edu>	HHMI
m17	Mammals	Mammals	Supraprimates	Rodentia	Rodentia-Erethizontidae	Erethizontidae	Porcupines	60	29	1	Erethizon dorsatum	North American porcupine	34844	4	mEreDor1	mEreDor1.pri	GCA_028451465.1	GCA_028451465.1-GB_2025_12_01		GCA_028451465.1-GB_2025_12_01	Has X and Y			mEreDor1.alt	GCA_028500835.1	CM051845.1		SRX2170058;SRX2170059	CLR I, FALCON unzip	393	116	2432147792		M	Least Concern		VGP		Felix Grew <fgrewe@fieldmuseum.org>	Bruce Patterson <bpatterson@fieldmuseum.org>	HHMI
m18	Mammals	Mammals	Supraprimates	Rodentia	Rodentia-Ctenodactylidae	Ctenodactylidae	Gundis/Squirrel-rat	60	2	1	Ctenodactylus gundi	common gundi	10166	4	mCteGun2	mCteGun2.hap1	GCA_048771875.1	GCA_048771875.1-GB_2025_08_12		GCA_048771875.1-GB_2025_08_12	Has X only	mCteGun2.hap2	GCA_048771865.1					ERX10650054;ERX10650055;ERX10650056;ERX10650057;ERX10650058;ERX10650059;ERX10650060;ERX10650061;ERX10650062;ERX10650063	HiFi, Hifiasm Hi-C phasing	652	535	2184404205		F	Least Concern		VGP		Erich Jarvis <ejarvis@rockefeller.edu>	Christopher Conroy <ondatra@berkeley.edu>	HHMI
m19	Mammals	Mammals	Supraprimates	Rodentia	Rodentia-Gliridae	Gliridae	Dormice	60	29	1	Muscardinus avellanarius	common dormouse	39082	4	mMusAve1	mMusAve1.pri	GCA_963383645.1			GCA_963383645.1	Has X and Y			mMusAve1.alt	GCA_963383665.1	OY726581.1			HiFi, Hifiasm solo	2018	213	2497520702		M	Least Concern		VGP		Astrid Böhne <a.boehne@leibniz-lib.de>	Mark Blaxter <mb35@sanger.ac.uk>	Wellcome Trust	PMID: 38911281
m20	Mammals	Mammals	Supraprimates	Rodentia	Rodentia-Sciuridae	Sciuridae	Squirrels/Chipmunks	55	285	6	Sciurus vulgaris	Eurasian red squirrel	55149	4	mSciVul1.2	mSciVul1.2.pri	GCA_902686455.2			GCA_902686455.2	Has X and Y			mSciVul1.2.alt	GCA_902685485.1	LR822068.1		SRX2170036;SRX2170037;SRX2170038	CLR I, FALCON unzip	1808	639	2878607543		M	Least Concern		Sanger 25G		Mark Blaxter <mb35@sanger.ac.uk>	Richard Durbin <rd@sanger.ac.uk>	Wellcome Trust	PMID: 32587897
m20	Mammals	Mammals	Supraprimates	Rodentia	Rodentia-Sciuridae	Sciuridae	Squirrels/Chipmunks	55			Sciurus carolinensis	grey squirrel	30640		mSciCar1	mSciCar1.2.pri	GCA_902686445.2	GCF_902686445.1		GCA_902686445.2	Has X and Y			mSciCar1.2.alt	GCA_902685475.1				CLR I, FALCON unzip	2576	752	2815397268		M	Least Concern		Sanger 25G		Mark Blaxter <mb35@sanger.ac.uk>	Richard Durbin <rd@sanger.ac.uk>	Wellcome Trust	PMID: 33215047
m20	Mammals	Mammals	Supraprimates	Rodentia	Rodentia-Sciuridae	Sciuridae	Squirrels/Chipmunks	55			Urocitellus parryii	Arctic ground squirrel	9999		mUroPar1	mUroPar1.hap1	GCA_045843805.1	GCF_045843805.1-RS_2025_11		GCF_045843805.1-RS_2025_11	Has X and Y	mUroPar1.hap2	GCA_045843765.1			CM099878.1			HiFi, Hifiasm Hi-C phasing	3223	18	2935776410		M	Least Concern		Allen Institute		Trygve Bakken <trygveb@alleninstitute.org>	Erich Jarvis <ejarvis@rockefeller.edu>	Allen Institute, HHMI
m20	Mammals	Mammals	Supraprimates	Rodentia	Rodentia-Sciuridae	Sciuridae	Squirrels/Chipmunks	55			Spermophilus citellus	European ground squirrel	9997		mSpeCit3	mSpeCit3.pri	GCA_964194105.1			GCA_964194105.1	Has X only			mSpeCit3.alt	GCA_964194095.1	OZ077398.1			HiFi, Hifiasm solo	1934	498	3090049053		F	Endangered		ERGA		Alexandros Triantafyllidis <atriant@bio.auth.gr>	Mark Blaxter <mb35@sanger.ac.uk>	Wellcome Trust	PMID: 40433625
m20	Mammals	Mammals	Supraprimates	Rodentia	Rodentia-Sciuridae	Sciuridae	Squirrels/Chipmunks	55			Callospermophilus lateralis	golden-mantled ground squirrel	76772		mCalLat2	mCalLat2.hap1	GCA_048772815.1	GCF_048772815.1-RS_2025_09		GCF_048772815.1-RS_2025_09	Has X and Y	mCalLat2.hap2	GCA_048772825.1						HiFi, Hifiasm Hi-C phasing	9535	8087	4646974320		M	Least Concern		Cohen Lab		Paul Cohen <pcohen@rockefeller.edu>	Erich Jarvis <ejarvis@rockefeller.edu>	Rockefeller University
m20	Mammals	Mammals	Supraprimates	Rodentia	Rodentia-Sciuridae	Sciuridae	Squirrels/Chipmunks	55			Marmota flaviventris	yellow bellied marmot	93162		mMarFla1	mMarFla1.hap1	GCA_047511675.1	GCF_047511675.1		GCF_047511675.1	Has X and Y	mMarFla1.hap2	GCA_047512175.1			CM105229.1			HiFi, Hifiasm Hi-C phasing	1143	813	2704651887		M	Least Concern		Cohen Lab		Paul Cohen <pcohen@rockefeller.edu>	Erich Jarvis <ejarvis@rockefeller.edu>	Rockefeller University
m21	Mammals	Mammals	Supraprimates	Rodentia	Rodentia-Aplodontiidae	Aplodontiidae	Mountain Beaver	55	1	1	Aplodontia rufa	mountain beaver	51342	3																					Least Concern
m22	Mammals	Mammals	Supraprimates	Rodentia	Rodentia-Muridae	Muridae	Mice/Rats	50	1300	7	Acomys russatus	golden spiny mouse	60746	4	mAcoRus1	mAcoRus1.pri	GCA_903995435.1	GCF_903995435.1		GCF_903995435.1	Has X only			Not provided				ERX9827169;ERX9827170;ERX9827171;ERX9827172;ERX9827173;ERX9827174;SRX13395815;SRX13395816;SRX13395817;SRX13395818	CLR, FALCON unzip	1502	623	2301522284		F	Least Concern		VGP		Thomas Keane <tk2@ebi.ac.uk>	Richard Durbin <rd@sanger.ac.uk>	Wellcome Trust
m22	Mammals	Mammals	Supraprimates	Rodentia	Rodentia-Muridae	Muridae	Mice/Rats	50			Apodemus sylvaticus	European woodmouse	10129		mApoSyl1	mApoSyl1.pri	GCA_947179515.1	GCF_947179515.1		GCF_947179515.1	Has X and Y			mApoSyl1.alt	GCA_947179525.1			ERX9439056;ERX9439057;ERX9439058;ERX9439059;ERX9439060;ERX9439061;ERX9439062;ERX9439063;ERX9439064;ERX9439065	HiFi, Hifiasm solo	1627	498	2889801511		M	Least Concern		DToL		Sarah C L Knowles <sarah.knowles@zoo.ox.ac.uk>	Mark Blaxter <mb35@sanger.ac.uk>	Wellcome Trust	PMID: 39099644
m22	Mammals	Mammals	Supraprimates	Rodentia	Rodentia-Muridae	Muridae	Mice/Rats	50			Arvicanthis niloticus	Nile rat	61156		mArvNil1	mArvNil1.pat	GCA_011762505.3			GCA_011762505.3	Has X and Y			mArvNil1.mat	GCA_011750645.1		PRJNA516733	SRX18639742;SRX18639743;SRX18639744;SRX18639745;SRX18639746;SRX18639747;SRX18639748;SRX18639749;SRX18639750;SRX18639751	CLR, TrioCanu	3219	1595	2496761438		M	Least Concern		VGP		Yury Bukhman <YBukhman@morgridge.org>	Erich Jarvis <ejarvis@rockefeller.edu>	William K. Bowes Jr. Foundation, HHMI	PMID: 36344967
m22	Mammals	Mammals	Supraprimates	Rodentia	Rodentia-Muridae	Muridae	Mice/Rats	50			Rattus norvegicus	Norway rat	10116		mRatNor1	mRatNor1.pri	GCA_015227675.2	GCF_015227675.2		GCF_015227675.2	Has X and Y			mRatNor1.alt	GCA_015244455.1	AY172581.1		SRX9572806;SRX9572807;SRX9572808;SRX9572809;SRX9572810;SRX9572811;SRX9572812;SRX9572813;SRX9572814;SRX9572815	CLR, FALCON unzip	757	176	2647915728		M	Least Concern		DToL		Kerstin Howe <kj2@sanger.ac.uk>	Mark Blaxter <mb35@sanger.ac.uk>	Wellcome Trust	PMID: 34660910
[truncated: 581 more rows]

## Sheet: Supplementary Table 3
Supplementary Table 3. Phase I species-selection criteria, ordinal-lineage definitions and summaries.
[truncated: 187 more rows]

[truncated: 32 more sheets: Supplementary Table 4, Supplementary Table 5, Supplementary Table 6, Supplementary Table 7, Supplementary Table 8, Supplementary Table 9, Supplementary Table 10, Supplementary Table 11, Supplementary Table 12, Supplementary Table 13, Supplementary Table 14, Supplementary Table 15, Supplementary Table 16, Supplementary Table 17, Supplementary Table 18, Supplementary Table 19, Supplementary Table 20, Supplementary Table 21, Supplementary Table 22, Supplementary Table 23 …]
